# Supplementary material for: Repeated inversions within a pannier intron drive diversification of intraspecific colour patterns of ladybird beetles
Source: Nat Commun. 2018 Sep 21;9:3843. doi: 10.1038/s41467-018-06116-1 (PMC6155092; doi:10.1038/s41467-018-06116-1)
Supplement: Supplementary file 4 — Supplementary Data 1 [file 41467_2018_6116_MOESM4_ESM.xlsx]

## Sheet: Sheet1
Supplementary Data 1 | Markers and Primers for gene association study on the h locus
Marker/primer name	Target	Sequence (5'>3')	polymorphism (coordinate) between h-F0 and hC-F0, between hA-F0 and hSp-F0, and between hA-F0 and hC-F0	Recombinants' genotype	Cross	The h candidate regions
mbl-F	scaffold898_cov129:657,001-657,297	AAAATGAGAGTGTAAGAAGA	A/G (657,138)	h/h-#27 (A/G heterozygote) hC/hC-#1 (A/G heterozygote)	h x hC	< h	< hC
mbl-R		CAAAGCAGAGAAACCTAACA			h x hC
DUS-F	scaffold898_cov129:1,560,979-1,561,277	CATTTCAACATCATCTTTCTG	A/T (1,561,052)	no recombinant	h x hC	h	hC
DUS-R		GAGACGGAGAGAGTGGAAC			h x hC
pnr-F	scaffold294_cov134:640,762-640,221	AAATTATTCTTACACAATTTTCTGG	600bp/500_or_480bp	no recombinant	h x hC	h	hC
pnr-R		AGGACACGTTTGGAAGAATAAGATAGT			h x hC
mus201-F	scaffold267_cov168:390,452-390,521	CCAAGAGGCTCAGGTAAATA	70bp/100bp	hC/hC-#14 (70bp/100bp heterozygote)	h x hC	h	hC >
mus201-R		ATTTCCATACAACACCAAAT			h x hC
Mink-F	scaffold99874_cov139:62,450-62,532	GAGTCTCCAAAATTACCAT	80bp/80_or_57bp	h/hC-#7 (57bp homozygote)	h x hC	h >
Mink-R		CAATGCTCTTCTGAAATAA			h x hC
Fam92_3'-F	scaffold294:205,919-205,999	GTCTGTCATTCTAGYGTATATGAAT	80bp/~60bp	hA/hSp-#41 (~60bp homozygote) hA/hSp-#49 (~60bp homozygote)	hA x hSp	< hA	< hSp
Fam92_3'-R		AGTTCGGTCAAGCAATTG			hA x hSp
sens-F	scaffold294:309,273_309,615	TCTTCATGGAGAGGTTTA	242bp/~250bp	no recombinant	hA x hSp	hA	hSp
sens-R		GMGTTTGTTCAAATTCATA			hA x hSp
srp_3'-F	scaffold267:650,101-650,598	ACTTTAACAACCCCGACR	~170bp/498bp	no recombinant	hA x hSp	hA	hSp
srp_3'-R		TACCATATTGAATCAACGTT			hA x hSp
srp_5'-F	scaffold267:579,180-579,337	AATAAGCATACAAACTTCCT	157bp/~160bp	hSp/hSp-#61 (157bp/~160bp heterozygote)	hA x hSp	hA	hSp >
srp_5'-R		ACTCACAATAGGTTTCTGAA			hA x hSp
kis_5'-F	scaffold267:465,373-465,708	AGCAATTTGTATGTATTCAG	~290bp/335bp	hSp/hSp-#61 (~290bp/335bp heterozygote)	hA x hSp	hA
kis_5'-R		ATGTGAATTAAAACAAGGTG			hA x hSp
kis_3'-F	scaffold267:421,269-421,340	TTTTCTCGYTRGTATCAA	~60bp/71bp	hSp/hSp-#61 (~60bp/71bp heterozygote) hA/hSp-#9 (71bp homozygote)	hA x hSp	hA >
kis_3'-R		CAAATTTTGAMACATGTTC			hA x hSp
RAD-tag_5'_breakpoint	scaffold294:466,936	-	C/- (466,936)	hC/hC-#56 (C/- heterozygote) hA/hC-#1 (-/- homozygote)	hA x hC	< hA	< hC
		-			hA x hC
