# Supplementary material for: Repeated inversions within a pannier intron drive diversification of intraspecific colour patterns of ladybird beetles
Source: Nat Commun. 2018 Sep 21;9:3843. doi: 10.1038/s41467-018-06116-1 (PMC6155092; doi:10.1038/s41467-018-06116-1)
Supplement: Supplementary file 5 — Supplementary Data 2 [file 41467_2018_6116_MOESM5_ESM.xlsx]

## Sheet: Sheet1
Supplementary Data 2 | Statistics of the genome assemblies
Speceis	Sample	Assembler	Input data	Total (bp)	No. of sequences	N50 length (bp)	Gap rate (%)	Max length (bp)	Complete (%)	Duplicated & complete (%)	Fragmented (%)	Missing (%)
H. axyridis	hC F2-3	Platanus2	pair end & mate pair reads	434974256	18513	1106177	4.62	10486871	97.587	2.714	1.267	1.146
H. axyridis	hC NT6	Supernova	10x linked-reads	581452270	50767	100132	10.24	8301291	95.476	9.288	2.654	1.87
H. axyridis	hA F2 hybrid	Supernova	10x linked-reads	510576820	50277	57217	4.5	6058326	95.838	7.539	2.593	1.568
H. axyridis	h NT8	Supernova	10x linked-reads	557776217	44316	157105	11.07	15325500	95.356	7.358	2.774	1.87
C. septempunctata	MD-8	Supernova	10x linked-reads	514983385	55574	67752	9.12	12752393	96.019	5.79	2.292	1.689
Complete, Duplicated & complete, Fragmented, and Missing are the results from the BUSCO program.
