# Supplementary material for: Repeated inversions within a pannier intron drive diversification of intraspecific colour patterns of ladybird beetles
Source: Nat Commun. 2018 Sep 21;9:3843. doi: 10.1038/s41467-018-06116-1 (PMC6155092; doi:10.1038/s41467-018-06116-1)
Supplement: Supplementary file 6 — Supplementary Data 3 [file 41467_2018_6116_MOESM6_ESM.xlsx]

## Sheet: Sheet1
Supplementary Data 3 | Raw count data, statistics and annotations of the RNA-seq analyses in the h locus candidate region
Gene ID	raw count (cpm)												statistics										scaffold name	start	end	Drosophila_homolog	BLASTX_E-value (<1.0)	Percent_identity in the hit block (%)
	24h AP, Black (1B)			24h AP, Red (1R)			72h AP, Black (3B)			72h AP, Red (3R)			mean (cpm)				standard error of mean (cpm)				FDR
	1B_replicate1	1B_replicate2	1B_replicate3	1R_replicate1	1R_replicate2	1R_replicate3	3B_replicate1	3B_replicate2	3B_replicate3	3R_replicate1	3R_replicate2	3R_replicate3	1B_mean	1R_mean	3B_mean	3R_mean	1B_sem	1R_sem	3B_sem	3R_sem	1B vs. 1R	3B vs. 3R
XLOC_012429	1.23974	1.70601	2.9258	1.27586	2.43344	2.40361	1.40664	0.585078	2.44835	2.03413	0.766322	3.45494	1.95718	2.03764	1.48002	2.08513	0.502665	0.380985	0.539129	0.776555	1	1	scaffold898_cov129	9343	116076	CG1461	2e-145	51.9022
XLOC_012444	0.225407	0.213251	0.398973	0.268603	0.15209	0	0.390734	0	0.979338	0.598274	0.875796	0.849575	0.27921	0.140231	0.456691	0.774548	0.059984	0.0777653	0.284627	0.0884617	1	1	scaffold898_cov129	17193	18814	NA	NA	NA
XLOC_012445	0.901629	0.853005	1.06393	1.20871	1.67299	0.61807	0.23444	0.167165	0.734504	0.638159	0.328424	0.962851	0.93952	1.16659	0.378703	0.643145	0.0637676	0.305257	0.178957	0.18316	1	1	scaffold898_cov129	19870	22038	CG13124	6e-72	39.7119
XLOC_012430	68.7492	50.3273	51.3345	71.6497	52.4711	44.089	84.086	60.3466	105.891	77.975	68.2574	105.687	56.8037	56.0699	83.4412	83.9732	5.97983	8.15704	13.1515	11.2135	1	1	scaffold898_cov129	190643	201362	CG3267	4e-68	32.4165
XLOC_012431	26.4853	20.6854	26.8642	25.9873	28.8971	24.4481	20.7089	20.6449	19.8316	21.8968	26.5476	20.7296	24.6783	26.4442	20.3951	23.058	1.99945	1.30448	0.282375	1.77702	1	1	scaffold898_cov129	204201	221534	crol	3e-71	37.9104
XLOC_012417	32.5713	29.0022	29.391	32.4338	30.1138	31.4529	22.0374	22.5673	27.0542	25.7657	24.0844	29.3953	30.3215	31.3335	23.8863	26.4151	1.1305	0.672355	1.59132	1.56713	1	1	scaffold898_cov129	222932	225468	noi	0	66.0417
XLOC_012432	25.6964	35.3997	32.5828	26.5245	28.2888	31.3842	25.3977	11.7016	26.5645	15.3956	16.6949	24.5244	31.2263	28.7325	21.2213	18.8716	2.88204	1.42032	4.77176	2.85117	1	1	scaffold898_cov129	242558	252596	nesd	2e-62	30.1344
XLOC_012446	22.0899	30.8148	32.0508	31.0236	32.6994	32.4144	790.142	67.9527	901.113	636.085	163.391	821.595	28.3185	32.0458	586.403	540.357	3.13468	0.517674	261.197	195.943	1	1	scaffold898_cov129	253692	256363	qless	2e-164	65.7658
XLOC_012433	72.0176	78.2632	73.278	65.539	71.3303	66.7516	12.4253	11.2837	14.8125	9.09376	14.177	10.5914	74.5196	67.8736	12.8405	11.2874	1.90684	1.76341	1.03962	1.50809	1	1	scaffold898_cov129	256612	259646	Mcm3	0	63.8142
XLOC_012418	21.5264	21.5384	16.3579	25.5172	20.5322	21.8385	18.2082	19.8927	16.0367	14.2389	14.0675	18.4641	19.8075	22.6293	18.0458	15.5902	1.72483	1.4924	1.11609	1.43782	1	1	scaffold898_cov129	263581	265590	Ssu72	5e-91	64.433
XLOC_012447	0.338111	0.319877	0.398973	0.402904	0.15209	0.412047	0.625175	0.250748	0	0.279194	0.547373	0.283192	0.35232	0.322347	0.291974	0.36992	0.0239129	0.0851693	0.181646	0.0887341	1	1	scaffold898_cov129	265917	266261	NA	NA	NA
XLOC_012419	48.8006	64.1886	54.2603	52.8475	52.4711	61.7384	47.2007	46.7227	41.9891	51.8504	53.3141	45.3673	55.7499	55.6857	45.3042	50.1773	4.50413	3.0283	1.66325	2.44182	1	1	scaffold898_cov129	269280	282158	Drp1	0	71.6359
XLOC_012420	45.6449	63.5489	58.1171	69.098	69.8094	65.4468	73.9269	104.228	75.6539	91.4162	121.134	86.8265	55.7703	68.1181	84.6028	99.7921	5.29994	1.35133	9.82503	10.7527	1	1	scaffold898_cov129	286308	291927	bel	5e-14	59.322
XLOC_012421	133.441	158.979	150.28	143.232	152.546	146.002	124.488	203.022	132.333	149.608	171.109	141.936	147.567	147.26	153.281	154.218	7.49591	2.76138	24.9735	8.73119	1	1	scaffold898_cov129	295435	299945	bel	1e-178	73.6544
XLOC_012422	12.0593	10.3427	8.51142	10.4083	7.90869	6.1807	23.6003	19.1404	22.2799	22.535	15.4906	18.3508	10.3045	8.16591	21.6736	18.7921	1.02436	1.22717	1.32269	2.04546	1	1	scaffold898_cov129	326790	517246	al	6e-64	57.7778
XLOC_012423	309.709	216.983	288.856	321.383	254.143	265.839	1213.23	220.073	1105.55	2533.77	254.145	1464.44	271.85	280.455	846.284	1417.45	28.0859	20.7407	314.645	658.49	1	1	scaffold898_cov129	582572	616071	serp	0	90.6931
XLOC_012424	516.859	595.931	791.429	458.773	573.228	645.815	2885.41	435.131	2949.15	3801.67	686.296	3199.27	634.739	559.272	2089.9	2562.41	81.6024	54.4434	827.589	954.041	1	1	scaffold898_cov129	640643	646613	verm	0	83.237
XLOC_012434	557.995	617.682	551.78	621.076	633.455	621.71	169.735	211.548	182.402	163.887	182.166	163.571	575.819	625.414	187.895	169.875	21.0084	4.02492	12.3788	6.14612	1	1	scaffold898_cov129	652009	1118982	mbl	3e-118	78.1513
XLOC_012448	6.98762	4.90478	4.78767	5.10345	4.71479	5.97468	10.0028	4.3463	6.73295	6.78044	5.25478	8.43911	5.56003	5.26431	7.02735	6.82477	0.714598	0.372485	1.63951	0.919505	1	1	scaffold898_cov129	662504	662848	NA	NA	NA
XLOC_012449	3.38111	2.98552	2.52683	2.68603	3.80225	4.60119	6.0173	3.59405	7.22262	6.97986	4.92635	6.96651	2.96448	3.69649	5.61132	6.29091	0.246833	0.555384	1.06696	0.682288	1	1	scaffold898_cov129	663955	664316	NA	NA	NA
XLOC_012450	0.225407	0.319877	0.132991	0.402904	0.45627	0.206023	0	0.33433	0	0	0.218949	0	0.226092	0.355066	0.111443	0.072983	0.0539504	0.0760969	0.111443	0.072983	1	1	scaffold898_cov129	1155688	1155820	NA	NA	NA
XLOC_012435	4.95896	5.75778	6.51656	5.1706	4.71479	5.42529	6.25175	8.1911	6.73295	8.09664	9.57902	7.47626	5.74443	5.10356	7.0586	8.38397	0.44969	0.207822	0.583039	0.623786	1	1	scaffold898_cov129	1281893	1295549	crol	2e-30	25.6944
XLOC_012436	6.08599	4.26503	3.72375	3.49183	4.25852	4.39517	26.5699	166.831	15.3022	23.9708	225.134	11.4976	4.69159	4.04851	69.5677	86.8676	0.714497	0.281119	48.7403	69.2271	1	1	scaffold898_cov129	1333749	1374835	Pka-C3	2e-175	71.2934
XLOC_012437	0.225407	0.853005	0.265982	0.201452	0.45627	0.686745	1.48479	0.585078	1.83626	1.47574	0.766322	1.41596	0.448131	0.448156	1.30204	1.21934	0.202775	0.140151	0.372563	0.227166	1	1	scaffold898_cov129	1387193	1400565	TTLL3A	1e-162	44.7419
XLOC_012438	35.1635	20.5787	24.0714	32.3666	19.1634	28.5686	41.8867	15.9643	21.9127	29.1559	13.6843	32.5104	26.6045	26.6995	26.5879	25.1169	4.39665	3.92435	7.83977	5.79772	1	1	scaffold898_cov129	1401456	1419871	CG31712	9e-29	81.6901
XLOC_012425	8.00195	7.14392	5.18665	6.84936	6.2357	5.56263	3.20402	3.17614	2.44835	5.62377	4.43372	5.38064	6.77751	6.2159	2.94283	5.14604	0.833103	0.371579	0.247376	0.363012	1	1	scaffold898_cov129	1426221	1430059	fs(2)ltoPP43	7e-15	25.8182
XLOC_012439	2.14137	2.34576	1.86187	1.14156	1.82508	3.09035	3.36031	1.08657	4.89669	1.99425	1.14948	5.324	2.11634	2.019	3.11453	2.82258	0.140247	0.570862	1.10673	1.27426	1	1	scaffold898_cov129	1434433	1477894	mthl15	4e-42	28.4685
XLOC_012440	15.1023	14.7143	19.9486	14.706	14.1444	14.1469	6.56433	10.4478	11.2624	7.49836	11.4401	10.8179	16.5884	14.3324	9.42485	9.91879	1.68384	0.186776	1.44946	1.22347	1	1	scaffold898_cov129	1485342	1550051	mthl15	9e-39	28.91
XLOC_012441	1.80326	1.06626	1.32991	1.20871	1.36881	1.71686	0.156294	0	0.244835	0	0	0.396468	1.39981	1.43146	0.133709	0.132156	0.215605	0.149998	0.071574	0.132156	1	1	scaffold898_cov129	1521148	1522116	mthl15	0.0003	28.3019
XLOC_012442	0.112704	0.319877	0.265982	0.268603	0	0.0686745	0.0781468	0.167165	0.122417	0.239309	0.547373	0.453107	0.232854	0.112426	0.122576	0.413263	0.0620572	0.0805656	0.0256975	0.0911343	1	1	scaffold898_cov129	1537627	1541702	CG43350	0.14	34.1463
XLOC_012451	0.225407	0.213251	0	0	0	0.137349	0.23444	0.417913	0	0.797698	0.109475	0.453107	0.146219	0.045783	0.217451	0.453426	0.0731939	0.045783	0.12094	0.198673	1	1	scaffold898_cov129	1550198	1550752	NA	NA	NA
XLOC_012443	49.5896	50.2207	44.153	49.49	45.9312	40.3806	24.2255	41.8749	29.3801	25.0078	33.9371	30.0749	47.9877	45.2673	31.8268	29.6733	1.92601	2.65053	5.23975	2.58547	1	1	scaffold898_cov129	1556710	1557828	NA	NA	NA
XLOC_012427	5.52247	5.65116	4.25571	6.17786	5.17106	5.21926	3.6729	4.3463	3.30527	4.38734	3.06529	3.79477	5.14311	5.52273	3.77482	3.74913	0.445254	0.32786	0.304809	0.382326	1	1	scaffold898_cov129	1558635	1562514	CG1434 DUS	0	54.1935
XLOC_012428	1.01433	2.02589	1.4629	1.67877	2.12926	3.84577	1.01591	0.752243	0.979338	0.997123	0.437898	0.736298	1.50104	2.55127	0.91583	0.723773	0.292633	0.660188	0.0824718	0.161556	1	1	scaffold898_cov129	1581180	1597645	Bgb	1e-59	75.2212
XLOC_006493	6.3114	7.25054	8.24544	5.8421	4.86688	10.2325	2.73514	2.25673	5.01911	4.26769	0.711584	3.56821	7.26913	6.9805	3.33699	2.84916	0.558386	1.65019	0.852321	1.0877	1	1	scaffold294_cov134	1862	39638	Bgb	4e-64	68.2432
XLOC_006494	1.35244	0.853005	0.930937	1.41016	1.5209	1.92289	0.937762	0.0835826	0.122417	0.797698	0.109475	0.566383	1.04546	1.61798	0.381254	0.491185	0.155131	0.155767	0.27848	0.2022	1	1	scaffold294_cov134	112744	125301	Bgb	1e-63	66.4384
XLOC_006518	0.225407	0.319877	0.398973	0.268603	0	0.0686745	0.468881	0.919409	1.22417	0.478619	0.492635	0.283192	0.314752	0.112426	0.870821	0.418149	0.0501696	0.0805656	0.219383	0.0675997	1	1	scaffold294_cov134	131825	132750	NA	NA	NA
XLOC_006506	0.112704	0.533128	0.797946	0.402904	0.30418	0.961443	1.09406	1.17016	0.979338	1.99425	0.821059	1.35932	0.481259	0.556176	1.08118	1.39154	0.199505	0.204628	0.0554593	0.339053	1	1	scaffold294_cov134	134584	144051	NA	NA	NA
XLOC_006507	0.112704	0	0	0.134301	0	0.137349	0.468881	0.167165	0.612086	0.877468	0.109475	0.33983	0.0375679	0.0905501	0.416044	0.442258	0.0375679	0.0452836	0.131127	0.227539	1	1	scaffold294_cov134	165455	169321	NA	NA	NA
XLOC_006508	9.80521	6.61079	9.97432	6.71506	5.77943	9.54575	10.7843	10.1135	5.63119	9.13365	9.57902	7.36298	8.79677	7.34675	8.84298	8.69188	1.09408	1.13219	1.61753	0.676775	1	1	scaffold294_cov134	186581	189298	park	0	57.2314
XLOC_006495	12.5101	11.5156	10.5063	11.7514	9.58168	11.8807	6.32989	7.10452	6.85537	7.37871	6.0211	9.23205	11.5107	11.0712	6.76326	7.54395	0.578455	0.745717	0.228309	0.930595	1	1	scaffold294_cov134	190765	192589	DLP	2e-14	29.375
XLOC_006519	0.225407	0.746379	0.531964	0.268603	0.760451	0.824094	0.23444	0.250748	0.122417	0.518504	0.383161	0.623021	0.50125	0.617716	0.202535	0.508229	0.151174	0.175521	0.0403346	0.0694321	1	1	scaffold294_cov134	195020	195683	NA	NA	NA
XLOC_006496	182.016	187.554	156.663	208.033	189.961	176.699	159.263	161.147	184.605	147.973	160.435	165.384	175.411	191.564	168.339	157.931	9.50936	9.08058	8.15149	5.17971	1	1	scaffold294_cov134	196478	197935	CG7420	4e-57	34.4353
XLOC_006497	4.39544	2.34576	1.4629	2.68603	0.912541	1.78554	2.3444	2.75823	1.22417	2.1139	3.01055	1.07613	2.7347	1.7947	2.10893	2.06686	0.8686	0.511981	0.458227	0.558915	1	1	scaffold294_cov134	198934	205575	CG6405	5e-39	31.5789
XLOC_006498	31.1062	31.1347	27.7951	32.1652	30.418	30.0794	19.3023	22.8181	19.954	20.5407	21.7854	18.1809	30.012	30.8875	20.6914	20.169	1.10847	0.646242	1.07982	1.05701	1	1	scaffold294_cov134	207169	210901	Cdc23	5e-174	50.2732
XLOC_006520	6.4241	5.22466	4.12272	5.97641	2.28135	4.39517	5.39213	3.92838	4.77427	4.54688	3.61266	4.41779	5.25716	4.21764	4.69826	4.19244	0.664551	1.07036	0.424253	0.292277	1	1	scaffold294_cov134	215957	217876	CG9870	1e-36	30.597
XLOC_006509	33.9238	37.8521	32.3168	29.2105	34.0682	32.1397	14.0664	11.0329	11.7521	11.2475	6.78742	11.7808	34.6976	31.8061	12.2838	9.93858	1.64407	1.41217	0.915173	1.58308	1	1	scaffold294_cov134	218044	220445	Eogt	0	55.6237
XLOC_006499	72.5811	71.9723	53.8613	72.3884	62.9653	62.0131	33.6813	29.5047	36.3579	38.2895	33.5539	44.631	66.1382	65.7889	33.1813	38.8248	6.14097	3.31116	1.9941	3.20885	1	1	scaffold294_cov134	220694	221397	CG5446	6e-28	75.8065
XLOC_006510	5.52247	4.5849	1.99486	8.19238	6.99615	5.35661	11.722	7.94035	8.81404	7.89721	8.97691	7.47626	4.03408	6.84838	9.49214	8.11679	1.05492	0.821943	1.14311	0.446898	1	1	scaffold294_cov134	285292	327198	sens	2e-54	77.037
XLOC_006511	423.653	566.395	619.605	694.606	720.451	1087.6	588.993	491.215	498.361	744.731	433.629	625.004	536.551	834.218	526.189	601.121	58.5016	126.909	31.4693	90.598	1	1	scaffold294_cov134	422688	452220	Cg25C	3e-157	49.036
XLOC_006500	328.08	392.382	412.405	482.947	457.183	702.128	381.2	429.531	326.609	488.949	411.679	399.923	377.622	547.419	379.113	433.517	25.4366	77.711	29.7293	27.923	1	1	scaffold294_cov134	452101	540825	vkg	6e-179	42.6054
XLOC_006512	43.6163	49.261	38.7004	53.922	48.8209	40.0372	38.4482	23.3195	35.6234	36.4548	25.7813	42.4221	43.8592	47.5934	32.4637	34.8861	3.05102	4.0549	4.64424	4.86742	1	1	scaffold294_cov134	543421	545515	TfIIS	6e-82	73.4463
XLOC_006501	7.88925	9.27643	9.04339	6.91651	6.2357	8.72166	6.40804	9.86275	6.97778	5.8232	9.19586	6.7966	8.73636	7.29129	7.74952	7.27189	0.428862	0.741698	1.06934	1.00219	1	1	scaffold294_cov134	545933	549640	CG31739	7e-148	45.0928
XLOC_006521	19.8358	22.1781	18.7517	23.0327	19.6196	20.3963	14.0664	17.7195	18.485	13.1221	16.8591	15.2923	20.2552	21.0162	16.757	15.0912	1.0111	1.03286	1.36331	1.08344	1	1	scaffold294_cov134	550522	552079	shu	7e-30	30.0676
XLOC_006513	70.2143	73.3584	68.2244	75.4773	74.8283	69.4299	42.8245	74.7228	51.6601	48.5798	73.95	47.293	70.599	73.2452	56.4025	56.6076	1.49451	1.91681	9.50867	8.67917	1	1	scaffold294_cov134	552269	555482	Ssdp	4e-71	65.8986
XLOC_006514	28.7394	35.5063	29.923	31.6951	33.9161	32.3457	20.3963	19.7255	20.9333	20.1419	25.7265	22.1456	31.3896	32.6523	20.3517	22.6713	2.08655	0.659222	0.34939	1.63344	1	1	scaffold294_cov134	561879	563748	Cbp20	2e-84	79.4521
XLOC_006502	34.8254	35.2931	36.5725	41.0962	36.5016	41.2047	25.3977	21.3136	21.9127	28.7171	22.8802	23.335	35.5637	39.6008	22.8747	24.9774	0.522178	1.54992	1.27333	1.87446	1	1	scaffold294_cov134	566796	576587	Grip91	3e-134	35.905
XLOC_006515	1.23974	1.17288	0.930937	1.41016	0.45627	0.206023	0.547028	1.00299	1.34659	0.558389	1.20422	0.566383	1.11452	0.690819	0.965536	0.776331	0.0937984	0.366855	0.231572	0.213957	1	1	scaffold294_cov134	577080	578403	NA	NA	NA
XLOC_006503	42.7147	41.4774	48.9407	44.0508	39.9997	50.5444	102.529	118.938	133.312	95.1255	122.393	135.762	44.3776	44.865	118.26	117.76	2.30934	3.0711	8.89298	11.9572	1	1	scaffold294_cov134	579477	589724	Esyt2	0	52.5588
XLOC_006522	0.112704	1.59938	1.99486	0.134301	1.67299	1.78554	1.64108	0.501496	0.612086	1.23643	0.766322	1.1894	1.23565	1.19761	0.918222	1.06405	0.572963	0.532646	0.362838	0.149483	1	1	scaffold294_cov134	583271	583590	Neurl4	0.64	42.8571
XLOC_006516	37.8684	40.0912	33.9127	43.9165	43.4978	42.7842	26.9607	23.0688	28.0336	26.8027	30.7076	32.2838	37.2908	43.3995	26.021	29.9314	1.80682	0.33054	1.50824	1.62919	1	1	scaffold294_cov134	588769	593944	Wdr82	0	90.4762
XLOC_006504	21.1883	12.6885	14.762	20.951	13.0798	16.6192	12.5035	8.77617	10.7727	13.7603	9.03165	11.3843	16.2129	16.8833	10.6841	11.3921	2.55868	2.27607	1.0769	1.36505	1	1	scaffold294_cov134	593963	595374	RpII33	1e-166	79.6364
XLOC_006505	19.9485	23.4576	26.5982	18.9365	21.2926	21.7698	37.5105	38.7823	35.8683	30.7114	39.6298	40.9495	23.3348	20.6663	37.387	37.0969	1.92057	0.875815	0.843482	3.2154	1	1	scaffold294_cov134	595525	599141	CG15111	4e-59	33.9888
XLOC_006517	4.28274	3.94515	3.45777	1.34301	2.12926	4.60119	48.0603	16.6329	54.9653	8.01687	7.88217	10.5347	3.89522	2.69116	39.8862	8.81125	0.239454	0.981619	11.7963	0.862613	1	0.000206924	scaffold294_cov134	597335	724954	pnr	5e-95	71.6216
XLOC_006057	0.676221	1.06626	1.32991	0.268603	0.15209	0.61807	13.5194	3.42689	14.2004	1.5954	1.09475	1.35932	1.02413	0.346254	10.3822	1.34982	0.189875	0.140008	3.48322	0.144604	1	0.000206924	scaffold267_cov168_L_rc	38494	22197	NA	NA	NA
XLOC_006056	0.563518	0.853005	0.265982	1.54446	1.06463	3.02168	10.1591	3.25972	7.8347	22.535	2.68213	11.5542	0.560835	1.87692	7.0845	12.2571	0.169464	0.588899	2.02669	5.74179	1	1	scaffold267_cov168_L_rc	134978	82571	pnr	3e-48	73.5294
XLOC_006055	6.98762	6.50416	7.3145	8.52813	8.66914	15.1771	40.0112	33.433	41.377	47.822	34.6487	51.3143	6.93543	10.7914	38.2737	44.595	0.235376	2.19319	2.45226	5.07431	1	1	scaffold267_cov168_L_rc	249776	141322	CR44133 srp	6e-66	76.5957
XLOC_006079	0.112704	0	0.132991	0.134301	0.45627	0.206023	0.781468	0.167165	1.46901	1.19655	0.218949	1.64251	0.0818982	0.265532	0.80588	1.01934	0.0413658	0.0975909	0.376008	0.420391	1	1	scaffold267_cov168_L_rc	260915	259310	NA	NA	NA
XLOC_006078	0	0	0	0	0	0	0.859615	0	0	0.119655	0	0	0	0	0.286538	0.0398849	0	0	0.286538	0.0398849	1	1	scaffold267_cov168_L_rc	265292	264826	NA	NA	NA
XLOC_006054	65.5935	71.5458	69.0223	60.3013	65.0946	67.095	26.8825	32.1793	27.0542	25.9651	28.1897	24.7509	68.7205	64.1636	28.7053	26.3019	1.7249	2.01566	1.73769	1.00687	1	1	scaffold267_cov168_L_rc	308248	290592	pbl	0	49.3976
XLOC_006053	1.80326	1.06626	1.86187	1.67877	1.5209	2.40361	0.156294	0.752243	0.489669	0.239309	0.656847	0.566383	1.57713	1.86776	0.466069	0.487513	0.255996	0.271773	0.17244	0.12682	1	1	scaffold267_cov168_L_rc	312327	310592	NA	NA	NA
XLOC_006077	0.225407	0.213251	0.132991	0.0671506	0	0.206023	0.156294	0.167165	0.856921	0.239309	0	0.113277	0.19055	0.091058	0.39346	0.117529	0.0289926	0.0606633	0.231752	0.0691154	1	1	scaffold267_cov168_L_rc	313130	312668	NA	NA	NA
XLOC_006052	58.8313	58.8573	55.1912	53.922	55.9692	63.7986	64.0022	100.383	70.8796	61.8615	106.902	61.5092	57.6266	57.8966	78.4215	76.7575	1.21771	3.00961	11.1586	15.0725	1	1	scaffold267_cov168_L_rc	344110	314451	Cct1 Cct2	3e-137	68.0147
XLOC_006051	13.7498	8.21017	6.64955	13.7659	6.08361	7.14215	5.54842	2.67464	5.01911	4.66654	3.72213	3.3983	9.53652	8.99721	4.41406	3.92899	2.15429	2.40384	0.883028	0.380437	1	1	scaffold267_cov168_L_rc	347013	345685	CG9166	1e-51	49.1124
XLOC_006066	2.25407	2.02589	3.85674	2.28312	2.12926	3.09035	1.25035	2.17315	1.71384	1.67517	1.86107	1.58587	2.71223	2.50091	1.71245	1.70737	0.576032	0.298048	0.26639	0.081057	1	1	scaffold267_cov168_L_rc	350717	349103	Rpp30	3e-37	34.981
XLOC_006065	601.274	564.156	578.777	717.169	686.991	650.76	421.758	535.764	396.02	757.375	474.901	428.922	581.402	684.973	451.181	553.732	10.795	19.1972	42.9395	102.683	1	1	scaffold267_cov168_L_rc	385777	352398	kis	0	66.6381
XLOC_006050	33.6984	29.0022	24.0714	33.7096	31.7868	26.0963	37.9012	42.7943	43.5805	40.4034	41.5456	44.0646	28.924	30.5309	41.4253	42.0045	2.77935	2.28572	1.77663	1.08152	1	1	scaffold267_cov168_L_rc	422719	421304	Ccm3	2e-104	68.0952
XLOC_006049	7.21303	8.42342	10.3733	7.92377	10.7984	9.6831	3.90734	5.60003	3.42768	4.58677	7.71795	5.15409	8.66992	9.46843	4.31169	5.8196	0.920578	0.836746	0.658888	0.963201	1	1	scaffold267_cov168_L_rc	429702	422972	mus201	4e-94	41.791
XLOC_006063	40.0098	58.8573	53.1964	45.1252	55.8171	45.9432	12.8942	19.3912	12.7314	16.4326	23.537	14.8392	50.6878	48.9618	15.0056	18.2696	5.58353	3.43574	2.19329	2.67357	1	1	scaffold267_cov168_L_rc	445882	438905	Su(H)	0	88
XLOC_006048	187.426	179.984	170.095	223.544	182.964	185.215	259.76	750.823	200.764	296.983	625.154	208.995	179.169	197.241	403.782	377.044	5.0195	13.1676	174.354	126.629	1	1	scaffold267_cov168_L_rc	484765	446063	ck	0	84.5408
XLOC_006076	0.112704	0.213251	0	0	0	0	0.156294	0.0835826	0.367252	0.239309	0	0.113277	0.108652	0	0.202376	0.117529	0.0615937	0	0.0850681	0.0691154	1	1	scaffold267_cov168_L_rc	508331	507527	NA	NA	NA
XLOC_006075	12.0593	13.2216	10.5063	11.9528	12.3193	10.7819	21.5685	22.4837	22.0351	19.9026	17.4065	21.919	11.929	11.6847	22.0291	19.7427	0.786537	0.46362	0.264212	1.30512	1	1	scaffold267_cov168_L_rc	612773	612239	Trx-2	2e-39	61.7647
XLOC_006062	34.6	36.8925	44.286	43.0436	40.9122	49.0336	92.9947	90.102	70.2675	146.697	73.1837	74.7059	38.5928	44.3298	84.4548	98.1955	2.9225	2.43104	7.14261	24.2546	1	1	scaffold267_cov168_L_rc	687286	634992	CG18808 Dhc64C	0	81.2258
XLOC_006061	204.782	159.299	194.699	202.728	176.12	201.766	242.568	246.485	230.022	307.632	230.772	242.242	186.26	193.538	239.692	260.216	13.7913	8.7132	4.96529	23.9385	1	1	scaffold267_cov168_L_rc	815223	687563	CG18808 Dhc64C	0	83.9592
NA: not applicable
