# Supplementary material for: Repeated inversions within a pannier intron drive diversification of intraspecific colour patterns of ladybird beetles
Source: Nat Commun. 2018 Sep 21;9:3843. doi: 10.1038/s41467-018-06116-1 (PMC6155092; doi:10.1038/s41467-018-06116-1)
Supplement: Supplementary file 7 — Supplementary Data 4 [file 41467_2018_6116_MOESM7_ESM.xlsx]

## Sheet: upstream_intron1_hC1,2
Supplementary Data 4 | Motif enrichment in the upper noncoding regions of pannier in H.axyridis and C. septempunctata
# raw score
Yellow, genes related to wing formation. Red, p < 0.05
gene	motif name	motif ID	uppper_intergenic_hC1	uppper_intergenic_hC2	uppper_intergenic_hA	uppper_intergenic_h	uppper_intergenic_Csep	background_promoter_mean	background_promoter_standard_deviation	upstream_intron1_hC1	upstream_intron1_hC2	upstream_intron1_hA	upstream_intron1_h	upstream_intron1_Csep	background_upstream_intron1_mean	background_upstream_intron1_standard_deviation	downstream_intron1_hC1	downstream_intron1_hC2	downstream_intron1_hA	downstream_intron1_h	downstream_intron1_Csep	background_downstream_intron1_mean	background_downstream_intron1_standard_deviation
Adf1	Adf1_SANGER_5_FBgn0000054	21	0.399958	0.515684	0.807888	1.19967	0.264737	1.06341	18.6128	1.69211	1.62976	0.624531	0.428384	0.536785	0.688658	7.07756	0.530599	0.460841	2.58167	0.367175	0.646653	1.39903	51.1472
CG16778	CG16778_SANGER_5_FBgn0003715	183	0.553321	0.543229	0.56116	0.562684	0.422275	0.702939	2.92479	1.0829	1.05934	0.949777	0.716344	0.709371	0.691462	2.87114	0.44571	0.50649	0.769419	0.698939	0.464511	0.714652	2.86721
Clk	Clk_cyc_SANGER_5_FBgn0023076	263	0.625653	1.01089	0.923832	0.464853	0.763239	0.77272	6.27054	1.98217	2.23824	1.1413	0.81921	0.720273	0.933419	6.77285	1.03874	0.746543	0.600848	0.926025	1.26263	0.970074	7.33084
cyc	Clk_cyc_SANGER_5_FBgn0023094	264	0.625653	1.01089	0.923832	0.464853	0.763239	0.77272	6.27054	1.98217	2.23824	1.1413	0.81921	0.720273	0.933419	6.77285	1.03874	0.746543	0.600848	0.926025	1.26263	0.970074	7.33084
FBgn0000472	dm_Max_SANGER_10_FBgn0000472	309	1.48116	0.676452	0.458673	0.553871	1.11792	1.06706	18.4938	6.0773	7.95085	2.58314	0.842372	0.558385	1.15421	18.2874	0.816894	0.708512	0.527481	0.669094	2.11362	1.554	23.8755
Max	dm_Max_SANGER_10_FBgn0017578	310	1.48116	0.676452	0.458673	0.553871	1.11792	1.06706	18.4938	6.0773	7.95085	2.58314	0.842372	0.558385	1.15421	18.2874	0.816894	0.708512	0.527481	0.669094	2.11362	1.554	23.8755
en	En_Cell_FBgn0000577	345	0.689615	0.564773	0.590972	0.605263	0.655588	0.665607	1.08174	0.823368	0.821218	0.75666	0.771213	0.78863	0.683694	1.11137	0.859696	0.892553	0.84683	0.920826	0.847578	0.662485	1.12171
exd	exd_SOLEXA_2_FBgn0000611	366	1.25551	1.20437	1.23368	1.21263	1.12823	1.16019	0.730835	1.32989	1.2727	1.21737	1.24152	1.05775	1.17965	0.742407	1.18336	1.16152	1.1502	1.2359	1.29867	1.18137	0.751485
gl	gl_SOLEXA_5_FBgn0004618	403	1.81014	1.90874	0.89815	2.46295	0.678587	1.10115	9.9963	3.0978	2.71278	0.808926	1.03566	0.593215	0.960077	7.17626	1.51951	0.613079	1.12585	1.06082	0.950568	1.05852	9.47901
Hey	Hey_SANGER_5_FBgn0027788	438	0.0917707	3.38943	0.0914606	2.65722	0.215953	0.947827	87.7875	4.83313	4.3767	0.0557479	0.554156	0.35861	0.844623	19.1209	0.19299	0.0813017	0.118331	0.150523	0.156573	0.896706	18.0037
HLH106	HLH106_SANGER_10_FBgn0261283	446	1.9464	0.746166	0.721807	1.40669	0.435396	1.19629	17.5641	5.03672	4.79525	0.517397	0.464185	0.5204	1.00711	14.86	0.954047	0.265151	0.198926	0.235939	0.56396	1.04904	15.4146
HLH106	HLH106_SANGER_5_1_FBgn0261283	447	1.9464	0.746166	0.721807	1.40669	0.435396	1.19629	17.5641	5.03672	4.79525	0.517397	0.464185	0.5204	1.00711	14.86	0.954047	0.265151	0.198926	0.235939	0.56396	1.04904	15.4146
HLH106	HLH106_SANGER_5_3_FBgn0261283	449	0.688407	0.453465	1.01725	2.70382	0.169522	1.6672	51.5248	26.1063	24.5551	0.451586	0.602079	0.507212	1.38533	42.7652	1.31188	1.36447	0.277392	0.292968	1.1054	2.01889	59.7441
br	M1846_1.02	567	0.443149	0.556622	0.555514	0.461505	1.31934	0.773189	7.58463	1.62186	1.918	1.02211	0.701934	0.772777	0.841627	6.71791	0.989107	0.859552	0.485346	0.617771	2.23208	0.879736	7.43434
h	M2253_1.02	571	0.963681	0.545428	0.657963	0.552661	0.546968	0.665399	3.05925	1.39347	1.30858	1.0707	0.997333	0.93182	0.758509	3.82327	0.872598	0.767862	0.663375	0.434865	0.557237	0.79679	4.10383
da	M4734_1.02	580	0.989609	0.876458	0.992454	1.25442	1.21445	0.944135	4.08389	1.48582	1.50409	1.12623	1.2295	0.873201	0.963842	4.20537	0.727513	0.639615	0.757522	0.681563	1.21034	0.987968	3.98743
da	M4749_1.02	584	1.78066	1.8563	1.23204	1.31215	0.951317	1.59713	4.69534	1.98526	1.97985	1.16486	1.15307	1.381	1.31492	3.93644	2.06668	1.65218	1.32029	1.3221	2.41068	1.41243	4.13721
br	M4776_1.02	596	1.17905	0.441678	1.23549	0.580612	0.370334	0.800241	7.30847	1.90865	1.67318	0.597416	0.549527	1.17732	0.720017	6.58055	0.684195	0.598127	0.642891	0.71197	0.347058	0.824644	7.26985
HLH54F	M5018_1.02	639	1.70981	2.14884	1.29802	1.63579	0.311197	0.701948	4.5064	1.91398	2.60731	0.782405	1.15064	0.819562	0.788287	4.58942	1.40187	0.769104	1.3734	0.93792	0.640158	0.895667	5.3817
ss	M5236_1.02	691	1.29067	1.25602	0.803541	0.733998	0.905746	0.952666	6.33462	1.56512	2.90581	1.48449	1.49776	0.941583	0.917095	5.619	1.28187	1.17731	1.21522	0.924924	0.443613	1.04437	5.76869
pan	MA0237.2	790	3.94364	3.50067	18.352	19.2251	0.498909	1.76381	47.2198	7.44699	12.3637	3.43498	0.91924	1.20928	1.47028	28.2257	2.64486	2.66424	3.41526	0.447792	0.367592	1.56892	30.5127
vis	MA0252.1	806	1.15618	1.01688	1.17886	1.0375	0.90248	1.0675	1.73574	1.53635	1.27863	1.25815	1.12913	1.04758	1.08828	1.74535	1.35028	1.32947	1.25804	1.32432	1.28171	1.1301	1.76162
odd	MA0454.1	823	0.304684	0.284282	1.4604	1.71184	0.203306	0.79054	11.1108	1.87997	1.7548	0.563975	1.08924	0.628209	0.695433	9.97571	0.293756	0.277567	0.266128	0.144506	1.97761	0.752817	11.4094
Mad	MA0535.1	835	119.82	88.979	108.21	114.263	52.3961	3.48257	112.935	8.50199	7.75036	2.53663	4.97243	1.33807	2.48151	47.9215	6.65127	11.2466	5.27154	0.607314	1.86013	3.24548	80.9091
Mad	Mad	840	119.82	88.979	108.21	114.263	52.3961	3.48257	112.935	8.50199	7.75036	2.53663	4.97243	1.33807	2.48151	47.9215	6.65127	11.2466	5.27154	0.607314	1.86013	3.24548	80.9091
Max	Max_Mnt_SANGER_5_FBgn0017578	842	0.778533	0.764923	1.10194	0.707624	1.27471	0.818265	8.20849	2.46977	2.84503	1.29418	0.841262	0.48133	0.980474	8.61652	0.799937	0.657255	0.284415	0.366465	1.56087	1.03137	9.48176
Mnt	Max_Mnt_SANGER_5_FBgn0023215	843	0.778533	0.764923	1.10194	0.707624	1.27471	0.818265	8.20849	2.46977	2.84503	1.29418	0.841262	0.48133	0.980474	8.61652	0.799937	0.657255	0.284415	0.366465	1.56087	1.03137	9.48176
Met	Met_SANGER_5_FBgn0002723	848	0.731828	0.973624	0.74105	0.674201	0.986938	0.773852	3.48671	1.28437	1.43557	0.832525	0.699379	0.744185	0.877502	3.67121	0.856115	0.684061	0.6674	0.921387	1.66167	0.925821	3.88179
odd	odd	877	0.304684	0.284282	1.4604	1.71184	0.203306	0.79054	11.1108	1.87997	1.7548	0.563975	1.08924	0.628209	0.695433	9.97571	0.293756	0.277567	0.266128	0.144506	1.97761	0.752817	11.4094
odd	odd	878	0.304684	0.284282	1.4604	1.71184	0.203306	0.79054	11.1108	1.87997	1.7548	0.563975	1.08924	0.628209	0.695433	9.97571	0.293756	0.277567	0.266128	0.144506	1.97761	0.752817	11.4094
odd	odd_NAR_FBgn0002985	879	0.304684	0.284282	1.4604	1.71184	0.203306	0.79054	11.1108	1.87997	1.7548	0.563975	1.08924	0.628209	0.695433	9.97571	0.293756	0.277567	0.266128	0.144506	1.97761	0.752817	11.4094
pad	pad_SOLEXA_5_FBgn0038418	916	2.8911	4.70793	1.86137	2.03849	1.14842	2.31972	38.3097	4.20434	5.46912	3.82056	1.96624	1.37411	1.71946	20.638	1.96957	3.7347	0.73803	1.44402	0.750281	2.0175	22.4659
pan	pan	917	3.94364	3.50067	18.352	19.2251	0.498909	1.3103	0.754097	7.44699	12.3637	3.43498	0.91924	1.20928	1.31654	0.735325	2.64486	2.66424	1.26234	0.447792	1.3327	1.2794	0.728855
Poxn	Poxn_SOLEXA_5_FBgn0003130	941	0.13895	0.184809	2.35841	0.469932	1.08415	0.776996	13.083	5.11397	4.85022	0.293805	0.320978	0.456911	0.636406	11.4242	2.95086	2.96782	2.59421	0.689706	5.11958	0.864968	13.7763
sd_chipseq	sd_chipseq	989	1.12917	1.09799	2.30181	1.1164	1.37622	1.24757	7.54813	2.65164	2.54343	1.25223	1.03799	1.58074	1.30789	8.02196	2.65656	3.16308	1.84675	0.806117	1.15428	1.30568	7.80273
sr	sr_SANGER_5_FBgn0003499	1030	2.79935	5.3648	0.462245	2.59125	0.503978	2.27626	91.1451	11.8277	5.54944	4.31839	3.44567	1.37101	1.61194	38.3264	1.86716	8.05936	2.80679	1.16028	1.05439	2.10472	45.9749
FBgn0015014	tgo_cyc_SANGER_5_FBgn0015014	1053	1.81085	1.1952	0.133109	0.16499	0.283277	1.0622	16.8578	3.73744	3.57387	0.314677	0.692928	0.605014	1.05901	15.3084	0.480702	0.433429	0.399166	0.357976	0.998535	1.00078	14.8804
cyc	tgo_cyc_SANGER_5_FBgn0023094	1054	1.81085	1.1952	0.133109	0.16499	0.283277	1.0622	16.8578	3.73744	3.57387	0.314677	0.692928	0.605014	1.05901	15.3084	0.480702	0.433429	0.399166	0.357976	0.998535	1.00078	14.8804
FBgn0015014	tgo_tai_SANGER_5_FBgn0015014	1061	0.253313	0.979289	0.231545	0.281195	0.288519	0.498725	8.60696	2.25807	2.24734	0.23788	0.307744	1.38172	0.599131	10.2678	0.329044	0.204536	0.293269	0.345723	0.636117	0.634169	10.9962
tai	tgo_tai_SANGER_5_FBgn0041092	1062	0.253313	0.979289	0.231545	0.281195	0.288519	0.498725	8.60696	2.25807	2.24734	0.23788	0.307744	1.38172	0.599131	10.2678	0.329044	0.204536	0.293269	0.345723	0.636117	0.634169	10.9962
ttk	ttk-PF_SANGER_5_FBgn0003870	1084	1.15708	0.802235	0.608041	0.766618	1.00369	0.885113	2.07732	1.06678	1.0665	0.900953	0.602429	0.961421	0.839788	2.01491	0.80204	0.886799	0.929175	0.788753	0.676367	0.822179	1.98919
Usf	Usf_SANGER_5_FBgn0029711	1108	1.31302	0.832604	0.283696	0.298902	0.241102	1.0435	13.2705	5.70114	6.39044	1.42211	2.1312	0.555307	1.1112	14.4616	0.955644	1.19176	1.17466	0.626738	0.97104	1.09609	13.6497
vvl	vvl_SOLEXA_5_FBgn0086680	1131	0.987283	0.992224	1.08393	1.029	1.09684	0.951506	0.896948	1.08101	1.10976	0.949008	1.02295	1.02135	0.978006	0.931321	1.03207	1.03892	0.986262	0.890973	0.905258	0.98128	0.915056
# p-value
gene	motif name	motif ID	uppper_intergenic_hC1	uppper_intergenic_hC2	uppper_intergenic_hA	uppper_intergenic_h	uppper_intergenic_Csep	background_promoter_mean	background_promoter_standard_deviation	upstream_intron1_hC1	upstream_intron1_hC2	upstream_intron1_hA	upstream_intron1_h	upstream_intron1_Csep	background_upstream_intron1_mean	background_upstream_intron1_standard_deviation	downstream_intron1_hC1	downstream_intron1_hC2	downstream_intron1_hA	downstream_intron1_h	downstream_intron1_Csep	background_downstream_intron1_mean	background_downstream_intron1_standard_deviation
Adf1	Adf1_SANGER_5_FBgn0000054	21	0.667588	0.619799	0.412572	0.26619	0.69637			0.0278176	0.0296708	0.4664	0.714042	0.543844			0.486634	0.517223	0.127752	0.579472	0.345424
CG16778	CG16778_SANGER_5_FBgn0003715	183	0.718592	0.782379	0.719978	0.710041	0.831289			0.0230558	0.0249863	0.0692585	0.394836	0.409311			0.937812	0.850167	0.341232	0.472475	0.777119
Clk	Clk_cyc_SANGER_5_FBgn0023076	263	0.524344	0.218662	0.274679	0.724245	0.357728			0.0199503	0.00780982	0.240135	0.541565	0.636171			0.348905	0.594908	0.771523	0.431698	0.233791
cyc	Clk_cyc_SANGER_5_FBgn0023094	264	0.524344	0.218662	0.274679	0.724245	0.357728			0.0199503	0.00780982	0.240135	0.541565	0.636171			0.348905	0.594908	0.771523	0.431698	0.233791
FBgn0000472	dm_Max_SANGER_10_FBgn0000472	309	0.202256	0.50733	0.637285	0.557167	0.256713			0.00604757	0.00182313	0.0758756	0.497216	0.664554			0.610469	0.658743	0.796522	0.681732	0.196967
Max	dm_Max_SANGER_10_FBgn0017578	310	0.202256	0.50733	0.637285	0.557167	0.256713			0.00604757	0.00182313	0.0758756	0.497216	0.664554			0.610469	0.658743	0.796522	0.681732	0.196967
en	En_Cell_FBgn0000577	345	0.367302	0.922389	0.819656	0.757392	0.499209			0.0223246	0.0203138	0.125629	0.0993736	0.0812067			0.013256	0.00720337	0.0142692	0.00348852	0.0845249
exd	exd_SOLEXA_2_FBgn0000611	366	0.0550841	0.187728	0.093625	0.175171	0.645057			0.000523223	0.0155554	0.184288	0.0851048	0.995662			0.476164	0.631602	0.723976	0.163108	0.091089
gl	gl_SOLEXA_5_FBgn0004618	403	0.136658	0.104711	0.510766	0.0546688	0.57209			0.00115865	0.00255083	0.589402	0.348031	0.794679			0.180453	0.731241	0.348648	0.381354	0.384983
Hey	Hey_SANGER_5_FBgn0027788	438	0.568495	0.0522189	0.581331	0.0654668	0.350858			0.0121719	0.0146877	0.989223	0.46454	0.606268			0.827647	0.956552	0.931282	0.872107	0.733519
HLH106	HLH106_SANGER_10_FBgn0261283	446	0.161429	0.558827	0.548209	0.263705	0.631156			0.00559271	0.00589358	0.709899	0.73919	0.659052			0.37451	0.868339	0.943358	0.894683	0.482762
HLH106	HLH106_SANGER_5_1_FBgn0261283	447	0.161429	0.558827	0.548209	0.263705	0.631156			0.00559271	0.00589358	0.709899	0.73919	0.659052			0.37451	0.868339	0.943358	0.894683	0.482762
HLH106	HLH106_SANGER_5_3_FBgn0261283	449	0.474173	0.635884	0.375407	0.149297	0.74238			0.00116178	0.00122875	0.639475	0.529859	0.560544			0.374503	0.357144	0.822366	0.787119	0.339146
br	M1846_1.02	567	0.679183	0.593271	0.569458	0.668319	0.147074			0.0439157	0.0161568	0.252389	0.569459	0.472041			0.312534	0.402997	0.802271	0.630054	0.0601451
h	M2253_1.02	571	0.109926	0.690541	0.446965	0.645141	0.571776			0.0116758	0.0174922	0.0841324	0.140417	0.210684			0.332255	0.467335	0.645041	0.929552	0.650105
da	M4734_1.02	580	0.379059	0.543997	0.376019	0.149986	0.216138			0.0322023	0.0252859	0.223584	0.141574	0.583958			0.826261	0.909663	0.801574	0.86918	0.248016
da	M4749_1.02	584	0.279006	0.196975	0.859185	0.777835	0.932813			0.00697306	0.00582273	0.736893	0.741191	0.363383			0.0262444	0.201064	0.595578	0.579598	0.0362077
br	M4776_1.02	596	0.178737	0.771653	0.156508	0.574332	0.695484			0.014049	0.0239298	0.554968	0.606335	0.122045			0.513205	0.595	0.567579	0.479467	0.729185
HLH54F	M5018_1.02	639	0.0184893	0.00207746	0.0581926	0.0207007	0.833956			0.00222134	4.90522e-05	0.44523	0.0997136	0.385954			0.0979107	0.557818	0.0999809	0.374106	0.589461
ss	M5236_1.02	691	0.194862	0.196417	0.5499	0.617992	0.402634			0.0429486	0.000152126	0.0549007	0.0594993	0.397041			0.232815	0.307967	0.274624	0.54534	0.882523
pan	MA0237.2	790	0.102221	0.120714	0.00651283	0.00612667	0.538752			0.0119138	0.00202691	0.079863	0.523515	0.38936			0.153386	0.151654	0.10064	0.747224	0.664911
vis	MA0252.1	806	0.248215	0.647644	0.191858	0.565247	0.805261			0.000100511	0.034211	0.0509609	0.333584	0.621514			0.0494815	0.0717419	0.144482	0.0763396	0.213272
odd	MA0454.1	823	0.729727	0.805868	0.126609	0.0936171	0.754929			0.0415971	0.0481415	0.476211	0.164578	0.394425			0.73653	0.745131	0.788233	0.917087	0.0793943
Mad	MA0535.1	835	0.000681613	0.000948548	0.000750747	0.000701352	0.0063689			0.03432	0.0411015	0.321069	0.111741	0.560848			0.115458	0.051304	0.159218	0.78284	0.357701
Mad	Mad	840	0.000681613	0.000948548	0.000750747	0.000701352	0.0063689			0.03432	0.0411015	0.321069	0.111741	0.560848			0.115458	0.051304	0.159218	0.78284	0.357701
Max	Max_Mnt_SANGER_5_FBgn0017578	842	0.389091	0.419165	0.21807	0.447609	0.172812			0.0158659	0.00617649	0.204993	0.523883	0.855115			0.548781	0.662397	0.97406	0.913761	0.181032
Mnt	Max_Mnt_SANGER_5_FBgn0023215	843	0.389091	0.419165	0.21807	0.447609	0.172812			0.0158659	0.00617649	0.204993	0.523883	0.855115			0.548781	0.662397	0.97406	0.913761	0.181032
Met	Met_SANGER_5_FBgn0002723	848	0.494119	0.181502	0.486233	0.593983	0.225254			0.0447521	0.0130286	0.542535	0.785506	0.682912			0.547348	0.800276	0.84713	0.445814	0.0658703
odd	odd	877	0.729727	0.805868	0.126609	0.0936171	0.754929			0.0415971	0.0481415	0.476211	0.164578	0.394425			0.73653	0.745131	0.788233	0.917087	0.0793943
odd	odd	878	0.729727	0.805868	0.126609	0.0936171	0.754929			0.0415971	0.0481415	0.476211	0.164578	0.394425			0.73653	0.745131	0.788233	0.917087	0.0793943
odd	odd_NAR_FBgn0002985	879	0.729727	0.805868	0.126609	0.0936171	0.754929			0.0415971	0.0481415	0.476211	0.164578	0.394425			0.73653	0.745131	0.788233	0.917087	0.0793943
pad	pad_SOLEXA_5_FBgn0038418	916	0.237367	0.107208	0.40549	0.364947	0.502106			0.0389445	0.0125926	0.0513257	0.298896	0.49811			0.380029	0.109495	0.886103	0.550669	0.707961
pan	pan	917	0.102221	0.120714	0.00651283	0.00612667	0.538752			0.0119138	0.00202691	0.079863	0.523515	0.38936			0.153386	0.151654	0.10064	0.747224	0.255519
Poxn	Poxn_SOLEXA_5_FBgn0003130	941	0.883023	0.864603	0.0521556	0.503775	0.189026			0.00217207	0.00225935	0.690022	0.633768	0.456391			0.0357447	0.0368924	0.0458476	0.411568	0.0190411
sd_chipseq	sd_chipseq	989	0.496979	0.549594	0.050913	0.512551	0.321645			0.0131884	0.0154223	0.484744	0.682891	0.246564			0.025608	0.0102696	0.138854	0.82606	0.456692
sr	sr_SANGER_5_FBgn0003499	1030	0.182133	0.0939223	0.616694	0.198013	0.504231			0.00712351	0.0417153	0.0693822	0.105802	0.343042			0.328674	0.0396175	0.210431	0.486353	0.417618
FBgn0015014	tgo_cyc_SANGER_5_FBgn0015014	1053	0.150445	0.282565	0.958808	0.92914	0.703614			0.0184433	0.0196053	0.909204	0.576319	0.618246			0.658882	0.68955	0.749945	0.761159	0.280418
cyc	tgo_cyc_SANGER_5_FBgn0023094	1054	0.150445	0.282565	0.958808	0.92914	0.703614			0.0184433	0.0196053	0.909204	0.576319	0.618246			0.658882	0.68955	0.749945	0.761159	0.280418
FBgn0015014	tgo_tai_SANGER_5_FBgn0015014	1061	0.556839	0.117196	0.60855	0.525274	0.432491			0.0222132	0.0209354	0.766129	0.640725	0.0842098			0.578634	0.743512	0.639952	0.548719	0.262804
tai	tgo_tai_SANGER_5_FBgn0041092	1062	0.556839	0.117196	0.60855	0.525274	0.432491			0.0222132	0.0209354	0.766129	0.640725	0.0842098			0.578634	0.743512	0.639952	0.548719	0.262804
ttk	ttk-PF_SANGER_5_FBgn0003870	1084	0.0625611	0.70287	0.979717	0.76054	0.266412			0.0374974	0.0331423	0.279127	0.987454	0.173119			0.523081	0.303787	0.204179	0.557201	0.718326
Usf	Usf_SANGER_5_FBgn0029711	1108	0.244061	0.470389	0.888122	0.867955	0.815808			0.00285067	0.00135386	0.240736	0.0984867	0.716511			0.420261	0.309158	0.322171	0.626805	0.340439
vvl	vvl_SOLEXA_5_FBgn0086680	1131	0.296076	0.24525	0.0287833	0.129473	0.0728793			0.0318833	0.0078962	0.704969	0.204494	0.23077			0.211593	0.191345	0.455344	0.91708	0.762205

## Sheet: upstream_intron1_hA
# raw score
Yellow, genes related to wing formation. Red, p < 0.05
gene	motif name	motif ID	uppper_intergenic_hC1	uppper_intergenic_hC2	uppper_intergenic_hA	uppper_intergenic_h	uppper_intergenic_Csep	background_promoter_mean	background_promoter_standard_deviation	upstream_intron1_hC1	upstream_intron1_hC2	upstream_intron1_hA	upstream_intron1_h	upstream_intron1_Csep	background_upstream_intron1_mean	background_upstream_intron1_standard_deviation	downstream_intron1_hC1	downstream_intron1_hC2	downstream_intron1_hA	downstream_intron1_h	downstream_intron1_Csep	background_downstream_intron1_mean	background_downstream_intron1_standard_deviation
FBgn0259750	ab_SOLEXA_5_FBgn0259750	2	0.605838	0.659123	0.179536	0.537529	0.178979	4.84377	247.282	0.739856	1.15807	18.9043	4.48033	0.561022	3.68048	199.702	0.290235	0.124124	0.287544	0.308946	1.26232	2.34938	117.129
btd	btd_NAR_FBgn0000233	112	1.44377	1.85695	1.22155	2.77878	0.500796	1.52179	21.3447	3.13393	3.286	4.92967	1.68353	1.38331	1.28044	21.4743	2.00258	1.75072	1.34915	1.28006	1.07127	1.47267	20.4255
Bteb2	Bteb2_SOLEXA_2.5_FBgn0025679	114	0.766823	0.770668	0.52311	2.38934	0.376557	1.61297	34.2284	1.89716	2.04821	5.17181	0.644242	1.55425	1.29726	26.2987	1.96324	2.04276	0.745781	0.609532	0.780749	1.33699	21.2652
FBgn0250756	CG12361_SOLEXA_2_FBgn0250756	164	0.849669	0.871965	0.880373	0.813452	0.787586	0.896158	0.757441	0.967057	0.906995	0.981998	0.968047	0.942434	0.903892	0.756411	0.879985	0.925188	0.880376	0.882519	1.0149	0.887895	0.753748
Spps	CG5669_SOLEXA_5_FBgn0039169	237	1.0159	1.65809	2.0248	2.31593	18.2528	5.51509	303.91	6.52625	6.03299	8.7196	2.8568	0.662915	1.99186	71.2886	0.499477	0.416466	0.277307	0.725249	2.78354	1.82919	54.3259
CG7368	CG7368_SANGER_5_FBgn0036179	244	4.34971	28.6949	0.921554	71.9967	0.0249877	37.4929	6469.81	36.4869	4.54601	8766.59	18.7251	1.52463	9.81039	625.678	45.8301	280.276	6.64082	0.47686	5.07921	13.8382	904.157
dsx	dsx-F_FlyReg_FBgn0000504	319	0.702113	0.609011	0.607456	0.449466	1.28252	0.805953	3.71675	0.7097	0.645602	1.33731	0.638338	0.855441	0.830646	4.34215	0.954728	0.951578	0.923772	0.768657	0.624347	0.840527	4.38675
dsx	dsx-M_FlyReg_FBgn0000504	320	0.702113	0.609011	0.607456	0.449466	1.28252	0.805953	3.71675	0.7097	0.645602	1.33731	0.638338	0.855441	0.830646	4.34215	0.954728	0.951578	0.923772	0.768657	0.624347	0.840527	4.38675
l(3)neo38	l(3)neo38_SANGER_2.5_FBgn0086910	516	23.4259	478.828	4.74722	5811.7	0.269245	75.0104	15752.3	39.5254	17.9614	1400.58	25.3628	0.92543	80.459	8543.86	207.955	423.832	135.517	1.85469	2.25872	55.2471	4014.44
luna	luna_SANGER_5_FBgn0040765	561	2.02583	2.88993	1.6009	1.80078	3.69247	1.41793	14.1116	1.15652	1.50678	3.94679	1.4249	2.41343	1.2444	11.9696	1.16916	2.94657	3.26947	1.8155	0.574217	1.2248	9.98359
brk	M4770_1.02	590	0.0590176	0.0694653	0.081973	0.0336612	0.0429053	0.679392	25.9196	0.0817483	0.0771262	3.48771	0.0809803	0.350995	0.70716	26.6139	0.143429	0.031356	0.0265635	0.0322901	0.0505367	0.815786	28.5289
br	M4773_1.02	593	1.00002	0.786933	0.692958	0.55388	1.338	0.816137	4.74957	0.957361	0.839196	1.49274	1.06425	0.728807	0.718449	3.84555	0.516959	0.680974	0.924635	0.622471	0.528361	0.81041	4.67967
Oli	M5132_1.02	670	0.77875	1.0878	1.41024	1.39882	0.635969	1.27723	6.18172	0.801038	0.879464	2.14988	1.15035	0.854475	1.44406	6.69282	0.957906	1.07814	1.08541	1.47682	1.22864	1.56657	7.25256
usp	MA0016.1	706	0.817483	2.43925	1.68483	0.896866	0.617894	0.961647	22.2034	1.3446	1.29812	2.97484	0.599087	0.800316	0.848182	20.0317	3.18517	0.145026	4.28275	0.207433	0.439373	1.01282	20.6715
sna	MA0086.1	712	1.18725	1.26139	1.26914	1.16142	1.38769	1.21726	3.72274	1.41654	1.11178	1.52059	1.19814	1.28529	1.07638	3.46476	0.470851	0.449899	0.744639	0.687455	1.71729	1.11227	3.5021
pnr	MA0536.1	836	0.537354	0.629968	1.28367	1.82347	0.549537	0.963434	7.71026	1.29507	1.13241	1.6387	1.44854	0.894058	0.911705	5.91649	1.10239	2.50709	2.16777	0.612268	0.43812	0.982029	6.63057
pnr	pnr	937	0.537354	0.629968	1.28367	1.82347	0.549537	0.963434	7.71026	1.29507	1.13241	1.6387	1.44854	0.894058	0.911705	5.91649	1.10239	2.50709	2.16777	0.612268	0.43812	0.982029	6.63057
sna	sna	1013	1.18725	1.26139	1.26914	1.16142	1.38769	1.21726	3.72274	1.41654	1.11178	1.52059	1.19814	1.28529	1.07638	3.46476	0.470851	0.449899	0.744639	0.687455	1.71729	1.11227	3.5021
sna	sna	1014	1.18725	1.26139	1.26914	1.16142	1.38769	1.21726	3.72274	1.41654	1.11178	1.52059	1.19814	1.28529	1.07638	3.46476	0.470851	0.449899	0.744639	0.687455	1.71729	1.11227	3.5021
sr	sr_SOLEXA_5_FBgn0003499	1031	1.35578	3.65545	0.620207	4.20478	0.776541	1.84	31.8722	3.96013	2.42789	5.55865	2.05017	3.63862	1.66363	37.7647	4.33934	8.00603	2.32146	1.27263	1.791	1.97304	32.2357
usp	usp	1109	0.817483	2.43925	1.68483	0.896866	0.617894	0.961647	22.2034	1.3446	1.29812	2.97484	0.599087	0.800316	0.848182	20.0317	3.18517	0.145026	4.28275	0.207433	0.439373	1.01282	20.6715
usp	usp	1110	0.817483	2.43925	1.68483	0.896866	0.617894	0.961647	22.2034	1.3446	1.29812	2.97484	0.599087	0.800316	0.848182	20.0317	3.18517	0.145026	4.28275	0.207433	0.439373	1.01282	20.6715
vfl	vfl_SOLEXA_5_FBgn0259789	1113	0.267342	0.162207	0.992135	0.938581	0.359568	1.06165	27.4159	2.22156	2.11426	2.86775	1.4462	1.74251	0.896373	15.8632	0.435315	0.401883	0.53096	4.06453	5.96318	0.855058	18.326
# p-value
gene	motif name	motif ID	uppper_intergenic_hC1	uppper_intergenic_hC2	uppper_intergenic_hA	uppper_intergenic_h	uppper_intergenic_Csep	background_promoter_mean	background_promoter_standard_deviation	upstream_intron1_hC1	upstream_intron1_hC2	upstream_intron1_hA	upstream_intron1_h	upstream_intron1_Csep	background_upstream_intron1_mean	background_upstream_intron1_standard_deviation	downstream_intron1_hC1	downstream_intron1_hC2	downstream_intron1_hA	downstream_intron1_h	downstream_intron1_Csep	background_downstream_intron1_mean	background_downstream_intron1_standard_deviation
FBgn0259750	ab_SOLEXA_5_FBgn0259750	2	0.658181	0.678817	0.882993	0.692513	0.807472			0.612662	0.505506	0.0329864	0.184251	0.648872			0.69554	0.843887	0.710415	0.672549	0.276397
btd	btd_NAR_FBgn0000233	112	0.348027	0.257764	0.429699	0.130359	0.679118			0.066419	0.0569936	0.0185893	0.228068	0.297759			0.2162	0.265123	0.386392	0.398363	0.390929
Bteb2	Bteb2_SOLEXA_2.5_FBgn0025679	114	0.526468	0.566621	0.672813	0.180488	0.654805			0.191155	0.169276	0.0241924	0.605271	0.247944			0.190252	0.17859	0.591034	0.650345	0.438537
FBgn0250756	CG12361_SOLEXA_2_FBgn0250756	164	0.776065	0.671506	0.598016	0.927307	0.912856			0.0794536	0.461645	0.03812	0.0818532	0.214554			0.546741	0.24597	0.547117	0.52612	0.0769533
Spps	CG5669_SOLEXA_5_FBgn0039169	237	0.545995	0.463908	0.39858	0.364251	0.057169			0.0587416	0.0657303	0.0360987	0.176487	0.551595			0.637329	0.67775	0.803525	0.516546	0.145225
CG7368	CG7368_SANGER_5_FBgn0036179	244	0.42251	0.162036	0.696974	0.0776717	0.965859			0.0525269	0.371984	2.57603e-07	0.112108	0.599579			0.0593935	0.00490288	0.32994	0.844081	0.30899
dsx	dsx-F_FlyReg_FBgn0000504	319	0.585361	0.777771	0.751975	0.938174	0.110687			0.649998	0.770327	0.0357334	0.763439	0.39976			0.296236	0.301274	0.327333	0.523055	0.605784
dsx	dsx-M_FlyReg_FBgn0000504	320	0.585361	0.777771	0.751975	0.938174	0.110687			0.649998	0.770327	0.0357334	0.763439	0.39976			0.296236	0.301274	0.327333	0.523055	0.605784
l(3)neo38	l(3)neo38_SANGER_2.5_FBgn0086910	516	0.244894	0.0252238	0.503363	0.00124055	0.843696			0.280967	0.440511	0.00701778	0.359988	0.901856			0.0507447	0.0212719	0.0813773	0.825579	0.70245
luna	luna_SANGER_5_FBgn0040765	561	0.19478	0.0717678	0.303224	0.244619	0.0633785			0.451874	0.264021	0.00582906	0.301296	0.0753265			0.427229	0.0316416	0.0155082	0.162015	0.713071
brk	M4770_1.02	590	0.79958	0.808447	0.749647	0.89317	0.778651			0.831997	0.851963	0.0304901	0.826423	0.421532			0.702672	0.941482	0.963858	0.939134	0.790802
br	M4773_1.02	593	0.247849	0.461293	0.572092	0.755439	0.126982			0.137052	0.250119	0.00447464	0.0790264	0.416006			0.825409	0.587216	0.295509	0.670135	0.658511
Oli	M5132_1.02	670	0.874248	0.631885	0.323672	0.332663	0.877426			0.981705	0.964603	0.0471412	0.757856	0.947924			0.914555	0.830988	0.851051	0.504601	0.594904
usp	MA0016.1	706	0.318051	0.0820369	0.143441	0.295259	0.347683			0.167936	0.177169	0.0403845	0.423912	0.308918			0.0539424	0.892767	0.0280659	0.819451	0.471728
sna	MA0086.1	712	0.493103	0.391649	0.38325	0.533429	0.28619			0.0593969	0.393849	0.0233083	0.256783	0.170721			0.999906	0.999927	0.962052	0.975393	0.0792259
pnr	MA0536.1	836	0.762066	0.717782	0.213286	0.0791592	0.645656			0.126096	0.214509	0.0335811	0.0770774	0.438589			0.315057	0.0129221	0.0210107	0.779482	0.799747
pnr	pnr	937	0.762066	0.717782	0.213286	0.0791592	0.645656			0.126096	0.214509	0.0335811	0.0770774	0.438589			0.315057	0.0129221	0.0210107	0.779482	0.799747
sna	sna	1013	0.493103	0.391649	0.38325	0.533429	0.28619			0.0593969	0.393849	0.0233083	0.256783	0.170721			0.999906	0.999927	0.962052	0.975393	0.0792259
sna	sna	1014	0.493103	0.391649	0.38325	0.533429	0.28619			0.0593969	0.393849	0.0233083	0.256783	0.170721			0.999906	0.999927	0.962052	0.975393	0.0792259
sr	sr_SOLEXA_5_FBgn0003499	1031	0.414892	0.114524	0.727279	0.0925998	0.536204			0.0857645	0.190649	0.0427197	0.237624	0.102768			0.0940134	0.0251487	0.264997	0.497791	0.297746
usp	usp	1109	0.318051	0.0820369	0.143441	0.295259	0.347683			0.167936	0.177169	0.0403845	0.423912	0.308918			0.0539424	0.892767	0.0280659	0.819451	0.471728
usp	usp	1110	0.318051	0.0820369	0.143441	0.295259	0.347683			0.167936	0.177169	0.0403845	0.423912	0.308918			0.0539424	0.892767	0.0280659	0.819451	0.471728
vfl	vfl_SOLEXA_5_FBgn0259789	1113	0.669994	0.840528	0.285541	0.297796	0.499784			0.0671758	0.0729759	0.0343627	0.162043	0.118171			0.529371	0.548489	0.467867	0.0251502	0.0181863

## Sheet: upstream_intron1_h
# raw score
Yellow, genes related to wing formation. Red, p < 0.05
gene	motif name	motif ID	uppper_intergenic_hC1	uppper_intergenic_hC2	uppper_intergenic_hA	uppper_intergenic_h	uppper_intergenic_Csep	background_promoter_mean	background_promoter_standard_deviation	upstream_intron1_hC1	upstream_intron1_hC2	upstream_intron1_hA	upstream_intron1_h	upstream_intron1_Csep	background_upstream_intron1_mean	background_upstream_intron1_standard_deviation	downstream_intron1_hC1	downstream_intron1_hC2	downstream_intron1_hA	downstream_intron1_h	downstream_intron1_Csep	background_downstream_intron1_mean	background_downstream_intron1_standard_deviation
da	amos_da_SANGER_10_FBgn0000413	28	1.52474	1.74116	0.774629	0.79123	1.82501	1.2689	7.17428	1.22805	1.10895	1.45027	2.00886	0.753669	1.08618	7.13733	0.376498	0.404389	0.588329	0.952484	0.492291	1.19135	6.56591
amos	amos_da_SANGER_10_FBgn0003270	29	1.52474	1.74116	0.774629	0.79123	1.82501	1.2689	7.17428	1.22805	1.10895	1.45027	2.00886	0.753669	1.08618	7.13733	0.376498	0.404389	0.588329	0.952484	0.492291	1.19135	6.56591
da	ato_da_SANGER_5_2_FBgn0000413	51	1.22918	1.54572	0.959477	1.13156	1.0971	1.12357	3.84453	1.14329	1.07761	1.27463	1.72115	0.710961	1.0588	3.73782	0.615066	0.599434	0.951821	0.924069	0.617199	1.18774	3.96527
ato	ato_da_SANGER_5_2_FBgn0010433	52	1.22918	1.54572	0.959477	1.13156	1.0971	1.12357	3.84453	1.14329	1.07761	1.27463	1.72115	0.710961	1.0588	3.73782	0.615066	0.599434	0.951821	0.924069	0.617199	1.18774	3.96527
da	ato_da_SANGER_5_3_FBgn0000413	53	1.22012	1.28282	0.832313	1.07252	1.42912	1.09043	4.12299	1.02293	0.950872	1.30482	1.90968	0.919865	1.01644	4.20891	0.661572	0.592161	1.00561	1.01346	0.862318	1.15023	4.56739
ato	ato_da_SANGER_5_3_FBgn0010433	54	1.22012	1.28282	0.832313	1.07252	1.42912	1.09043	4.12299	1.02293	0.950872	1.30482	1.90968	0.919865	1.01644	4.20891	0.661572	0.592161	1.00561	1.01346	0.862318	1.15023	4.56739
Zif	CG10267_SOLEXA_5_FBgn0037446	141	0.829126	0.679132	1.08064	1.22391	0.486996	1.0557	21.1221	0.442662	0.447147	0.92175	1.93645	0.894924	0.862076	7.08709	0.448622	0.605853	0.539329	0.637442	0.244825	1.12859	12.3171
CG12605	CG12605_SOLEXA_5_FBgn0035481	167	0.694951	0.53273	0.681531	0.466095	1.91652	2.39104	49.3829	2.36565	2.26581	4.4187	10.7758	0.760539	1.96917	47.8231	0.242552	0.389826	0.334942	0.157795	0.744196	2.66822	58.3522
CG15696	CG15696	178	0.833127	0.789483	0.909305	0.833028	0.884616	0.944021	0.900753	0.995532	0.945822	1.00432	1.0653	0.954719	0.95673	0.904611	0.966281	1.00161	0.967913	0.961939	0.983462	0.914885	0.866785
CG15696	CG15696	179	0.833127	0.789483	0.909305	0.833028	0.884616	0.944021	0.900753	0.995532	0.945822	1.00432	1.0653	0.954719	0.95673	0.904611	0.966281	1.00161	0.967913	0.961939	0.983462	0.914885	0.866785
CG15696	CG15696_SOLEXA_FBgn0038833	181	0.857779	0.798541	0.904887	0.826871	0.922048	0.91883	0.817689	0.978652	0.940818	0.961554	1.04892	0.948738	0.933687	0.824896	0.951697	0.985782	0.972545	0.934603	0.975095	0.896107	0.799136
CG17181	CG17181_SOLEXA_5_FBgn0035144	186	0.873742	1.36288	0.415512	0.421076	0.581778	1.91537	28.7694	1.48244	1.23667	1.07429	5.7234	0.628653	1.51666	27.0721	0.533062	0.722633	0.669841	0.217829	1.53179	1.56637	25.9384
FBgn0052830	CG32830_SANGER_10_FBgn0052830	207	0.860643	1.27664	1.19578	0.815918	0.622897	1.06861	3.06253	1.08304	1.06591	1.1273	1.37379	1.04277	1.02782	3.00417	0.897764	0.955776	1.0232	1.15271	1.49687	1.07663	3.10357
FBgn0053980	CG33980_SOLEXA_2_0_FBgn0053980	212	0.478666	0.443047	0.434542	0.490229	0.521612	0.603941	1.43202	0.726812	0.641372	0.735395	0.929231	0.72185	0.618516	1.46363	0.771857	0.811233	0.758566	0.802767	0.78427	0.603871	1.49786
CG3407	CG3407_SANGER_2.5_FBgn0031573	219	1.74421	1.40208	1.06178	1.43882	0.771131	1.05734	2.97026	0.991741	1.02214	1.23529	2.20153	0.91897	1.1274	3.29154	1.29168	1.3821	1.21385	1.94329	1.36897	1.17872	3.46691
FBgn0029775	CG4136_Cell_FBgn0029775	223	0.696494	0.615882	0.657738	0.605344	0.668004	0.737997	0.935671	0.824042	0.764199	0.816715	0.841436	0.798827	0.737318	0.934003	0.802203	0.863844	0.85252	0.83342	0.748831	0.703587	0.90672
CG4854	CG4854_SANGER_10_FBgn0038766	233	2.53067	2.14877	0.922291	0.763031	0.317267	1.34252	31.8298	0.734602	0.603122	1.40515	3.65331	0.692534	1.28363	17.6793	1.12029	1.10254	0.466771	1.96171	0.346147	1.29186	30.9996
D19A	D19A_F10-12_SANGER_5_FBgn0022935	280	1.1822	1.17915	1.39418	0.864293	1.72594	1.18933	3.9646	1.5498	1.4346	1.61595	1.85715	1.69152	1.23653	4.17361	0.889536	0.830094	1.26074	0.851706	1.04777	1.17994	3.97998
ERR	ERR_SANGER_5_FBgn0035849	349	0.349943	0.754408	0.689684	0.730473	0.47507	1.06634	6.57625	0.822385	0.758459	0.821385	1.93208	1.42927	1.05052	5.80527	0.545267	0.375041	0.960816	0.721872	0.546422	1.05097	5.85782
E(spl)m8-HLH	Espl_FlyReg_FBgn0000591	351	0.636189	1.57566	0.968834	1.4065	0.68233	1.22239	10.3389	1.14843	1.01664	1.02241	3.08439	0.904922	1.18635	10.9199	1.32219	1.13055	0.934027	0.975515	0.984711	1.32963	7.93173
Ets65A	Ets65A_SANGER_10_FBgn0005658	353	1.40575	1.79024	1.28932	0.887304	0.271274	1.21617	7.76095	1.52253	1.42507	1.65307	2.33634	1.41899	1.31901	8.04476	1.61379	1.05999	1.15497	1.34898	1.23665	1.42349	8.63139
da	Fer1_da_SANGER_10_FBgn0000413	376	1.10677	1.99376	1.12595	1.48021	1.25775	1.40715	7.86892	1.4334	1.21912	1.60475	2.88564	1.05744	1.3156	7.53651	0.683176	0.691153	1.05043	1.67021	1.37591	1.5889	8.41797
Fer1	Fer1_da_SANGER_10_FBgn0037475	377	1.10677	1.99376	1.12595	1.48021	1.25775	1.40715	7.86892	1.4334	1.21912	1.60475	2.88564	1.05744	1.3156	7.53651	0.683176	0.691153	1.05043	1.67021	1.37591	1.5889	8.41797
hb	hb_SOLEXA_5_FBgn0001180	430	2.13551	1.95792	2.00407	2.03124	2.53629	1.87455	3.9069	1.99683	2.29053	2.27868	2.60096	1.91556	1.9946	4.09662	1.53364	1.29925	1.9254	2.15809	2.69724	1.94709	4.10058
E(spl)m5-HLH	HLHm5_FlyReg_FBgn0002631	460	0.582941	0.919495	0.710583	0.789171	0.72765	0.801215	3.79988	1.23514	1.22476	0.773346	1.80763	0.797059	0.813438	4.27475	1.218	1.18015	1.15433	1.3526	3.23746	0.934407	4.21677
E(spl)mgamma-HLH	HLHmgamma_SANGER_5_2_FBgn0002735	466	1.12972	1.07168	0.91282	1.12349	0.664471	0.946915	2.50113	1.08567	1.06201	1.184	1.96238	0.953344	0.995127	2.71896	1.19653	1.38586	1.2481	1.37946	1.11272	1.06084	2.90873
Hmx	Hmx	467	0.744114	0.58343	0.77161	0.733826	0.858546	0.799509	1.36138	0.939696	0.919299	0.888692	1.00838	0.920491	0.831512	1.38071	0.922075	0.881924	0.852038	0.948691	0.902724	0.780213	1.33121
Hmx	Hmx	468	0.744114	0.58343	0.77161	0.733826	0.858546	0.799509	1.36138	0.939696	0.919299	0.888692	1.00838	0.920491	0.831512	1.38071	0.922075	0.881924	0.852038	0.948691	0.902724	0.780213	1.33121
FBgn0085448	Hmx_Cell_FBgn0085448	469	0.744114	0.58343	0.77161	0.733826	0.858546	0.799509	1.36138	0.939696	0.919299	0.888692	1.00838	0.920491	0.831512	1.38071	0.922075	0.881924	0.852038	0.948691	0.902724	0.780213	1.33121
FBgn0085448	Hmx_SOLEXA_FBgn0085448	470	0.788488	0.711181	0.784532	0.728701	0.786941	0.791579	0.914754	0.91175	0.870438	0.861596	0.915823	0.860509	0.820157	0.92313	0.851873	0.862024	0.821633	0.848067	0.825401	0.784004	0.899375
Hr83	Hr83_SANGER_5_FBgn0037436	479	5.76321	4.39335	2.8794	0.9251	0.829284	1.23691	15.8256	2.98147	2.87398	0.829065	9.32773	1.95155	1.39049	19.3454	0.904923	2.61966	0.590949	8.78021	0.90298	1.77922	23.4092
ind	Ind_Cell_FBgn0025776	488	0.767271	0.578813	0.713135	0.566205	0.670177	0.630371	1.32147	0.753105	0.651715	0.677711	0.80414	0.642447	0.624557	1.29064	0.750714	0.70269	0.685123	0.720297	0.756033	0.625179	1.3388
lola	lola-PG_SANGER_2.5_FBgn0005630	552	0.760547	1.03447	0.897242	1.03851	0.945067	0.930809	2.09263	0.927113	0.913387	0.854084	1.3164	0.910329	0.937765	2.13646	0.970714	0.938955	0.885445	0.97728	0.851648	0.932066	2.1217
lola	lola-PO_SANGER_5_FBgn0005630	555	0.72163	0.977397	1.46083	1.10796	0.915831	1.02066	3.7034	1.00144	0.955759	1.32647	1.59411	1.17657	0.998895	3.61408	1.03834	1.06701	1.18149	1.41496	1.24635	1.17509	4.15063
lola	lola-PT_SANGER_5_FBgn0005630	557	0.857352	0.834808	1.0902	1.45408	0.847866	1.13943	3.14587	0.902729	1.00716	1.36784	1.48726	1.10744	1.14053	3.10167	1.10782	1.07228	1.20962	1.205	0.798864	1.18327	3.30286
lola	lola-PU_SANGER_5_FBgn0005630	558	1.02084	1.02693	1.17129	1.41733	0.941214	1.13237	2.59905	1.09433	1.16469	1.23377	1.41223	1.18403	1.14173	2.52957	1.22741	1.19457	1.14423	1.13191	1.1049	1.1422	2.58611
amos	M4735_1.02	581	0.295183	0.336616	0.87484	0.882141	0.180093	0.743626	11.4132	0.185572	0.17117	0.579607	2.78881	1.53411	0.684619	10.2476	0.823135	0.833022	0.104314	1.666	5.47422	0.721134	10.4109
br	M4771_1.02	591	0.311607	0.363804	0.671303	0.68111	0.552667	0.652197	8.41192	0.212362	0.189244	0.453417	2.09541	1.26001	0.618808	7.79958	0.90483	0.893198	0.0891989	1.17457	3.91657	0.649794	7.89746
CG33557	M4850_1.02	603	1.08389	1.43175	0.941431	0.777919	1.40561	1.08305	6.13077	0.945934	0.882221	0.451248	1.9994	0.710754	1.20743	6.64659	1.33251	0.976954	0.747894	1.2118	0.674206	1.35576	7.24946
cwo	M4900_1.02	607	0.70024	0.917606	0.559962	0.617387	0.664335	0.52837	2.14425	0.595851	0.646621	0.683257	1.10798	0.694914	0.564651	2.11577	0.654486	0.584888	0.585449	0.59294	0.793053	0.629646	2.315
ss	M5217_1.02	677	1.03019	1.1096	1.118	1.20985	1.37807	1.08777	1.1413	0.990503	1.01163	1.10295	1.37657	1.24374	1.11465	1.20922	1.01336	1.05685	1.17057	1.19661	1.10388	1.10874	1.18443
Clk	M5223_1.02	679	1.14331	1.20327	1.26089	1.2693	1.59239	1.22758	1.37139	1.17438	1.20674	1.23443	1.50968	1.38715	1.27054	1.4615	1.19358	1.2905	1.35482	1.40109	1.14402	1.25823	1.4509
CG15696-RA	MA0176.1	727	0.833127	0.789483	0.909305	0.833028	0.884616	0.944021	0.900753	0.995532	0.945822	1.00432	1.0653	0.954719	0.95673	0.904611	0.966281	1.00161	0.967913	0.961939	0.983462	0.914885	0.866785
Vsx1	MA0181.1	732	0.696494	0.615882	0.657738	0.605344	0.668004	0.737997	0.935671	0.824042	0.764199	0.816715	0.841436	0.798827	0.737318	0.934003	0.802203	0.863844	0.85252	0.83342	0.748831	0.703587	0.90672
Hmx	MA0192.1	743	0.744114	0.58343	0.77161	0.733826	0.858546	0.799509	1.36138	0.939696	0.919299	0.888692	1.00838	0.920491	0.831512	1.38071	0.922075	0.881924	0.852038	0.948691	0.902724	0.780213	1.33121
repo	MA0240.1	793	0.603683	0.536455	0.62337	0.601378	0.625246	0.743034	1.25329	0.815588	0.727216	0.796525	0.880841	0.819507	0.74606	1.25688	0.779178	0.948998	0.892186	0.851702	0.741809	0.70026	1.19422
tin	MA0247.1	800	0.881332	1.09854	1.58265	1.0027	1.44342	1.13029	4.31085	1.08238	1.06195	1.29228	1.90128	0.732392	1.20426	4.57935	0.631146	0.651897	0.757572	1.24677	1.67114	1.31248	4.91507
vnd	MA0253.1	807	1.30207	1.47326	1.75974	1.33519	2.53747	1.30151	4.09813	1.1431	1.08368	1.67766	1.92047	1.057	1.34766	4.26143	0.908811	0.898513	1.09701	1.36713	1.82423	1.32968	4.19914
z	MA0255.1	809	1.03887	0.940766	0.917521	0.848554	0.762759	0.983122	1.59838	1.05195	1.13133	1.06756	1.29308	1.04387	1.0724	1.71549	0.966259	0.853305	0.835171	1.00376	0.970125	1.05445	1.67464
Ets21C	MA0916.1	838	1.46713	2.51188	0.677464	0.516675	0.0190617	1.23731	11.974	2.46345	2.33378	2.3866	3.14435	1.52362	1.3005	12.0288	2.12923	1.68136	1.16016	1.23222	0.454406	1.50108	13.3353
Mes2	Mes2_SANGER_5_FBgn0037207	845	0.890508	0.659869	1.01149	1.04056	0.582492	0.94269	3.98237	1.09645	1.20855	0.995574	1.7664	1.09037	0.944468	4.15587	1.07378	0.87572	0.708569	0.900547	0.477689	1.00995	4.3259
da	net_da_SANGER_10_FBgn0000413	859	1.36885	1.74236	1.48248	1.14133	0.749742	1.47434	7.1392	1.9559	1.75011	1.4778	2.32677	0.851489	1.28122	6.49692	0.620117	0.495513	0.986323	0.551945	1.16634	1.32842	6.27555
net	net_da_SANGER_10_FBgn0002931	860	1.36885	1.74236	1.48248	1.14133	0.749742	1.47434	7.1392	1.9559	1.75011	1.4778	2.32677	0.851489	1.28122	6.49692	0.620117	0.495513	0.986323	0.551945	1.16634	1.32842	6.27555
da	Oli_da_SANGER_5_1_FBgn0000413	888	0.319515	0.476563	0.271244	0.217171	0.47982	0.98912	16.5493	0.573663	0.509274	1.72065	3.27233	0.547406	0.855342	16.4669	0.24254	0.1705	0.23019	0.465822	0.138883	1.09464	19.2061
Oli	Oli_da_SANGER_5_1_FBgn0032651	889	0.319515	0.476563	0.271244	0.217171	0.47982	0.98912	16.5493	0.573663	0.509274	1.72065	3.27233	0.547406	0.855342	16.4669	0.24254	0.1705	0.23019	0.465822	0.138883	1.09464	19.2061
da	Oli_da_SANGER_5_3_FBgn0000413	892	0.583546	0.579157	0.492906	1.03829	0.862622	1.02145	5.75529	1.02247	1.25803	1.01619	1.73013	0.623873	0.875636	5.12173	0.944463	0.580621	0.67494	0.449348	0.606645	0.933741	5.2789
Oli	Oli_da_SANGER_5_3_FBgn0032651	893	0.583546	0.579157	0.492906	1.03829	0.862622	1.02145	5.75529	1.02247	1.25803	1.01619	1.73013	0.623873	0.875636	5.12173	0.944463	0.580621	0.67494	0.449348	0.606645	0.933741	5.2789
onecut	onecut_SOLEXA_FBgn0028996	897	0.869899	0.920524	1.06346	0.96827	0.823683	0.962601	0.92295	1.04935	1.01429	0.973432	1.09012	0.934517	0.980643	0.935301	0.935495	0.895415	0.949606	0.918125	1.10873	0.945347	0.908442
repo	repo	956	0.603683	0.536455	0.62337	0.601378	0.625246	0.743034	1.25329	0.815588	0.727216	0.796525	0.880841	0.819507	0.74606	1.25688	0.779178	0.948998	0.892186	0.851702	0.741809	0.70026	1.19422
repo	repo	957	0.603683	0.536455	0.62337	0.601378	0.625246	0.743034	1.25329	0.815588	0.727216	0.796525	0.880841	0.819507	0.74606	1.25688	0.779178	0.948998	0.892186	0.851702	0.741809	0.70026	1.19422
repo	Repo_SOLEXA_FBgn0011701	959	0.707754	0.633891	0.700893	0.649691	0.707644	0.791374	1.05535	0.881284	0.812302	0.865767	0.912224	0.856566	0.796517	1.05587	0.847121	0.938311	0.906175	0.881099	0.83223	0.753191	1.01124
rn	rn_SANGER_10_FBgn0259172	962	1.27322	1.59173	2.4959	2.68342	1.28721	2.40048	62.1518	1.09176	0.865573	1.74151	8.19069	2.59186	2.1432	23.695	3.79849	5.18513	3.02938	3.30361	1.117	2.74912	44.5464
sna	sna_FlyReg_FBgn0003448	1015	1.10615	1.18657	1.25181	1.19421	1.01361	1.14026	2.84247	1.29259	1.25423	1.23154	1.44762	1.055	1.04524	2.46612	0.75573	0.748004	0.923706	0.812685	1.00189	1.12983	2.75818
sqz	sqz_SOLEXA_5_FBgn0010768	1029	3.38176	4.58275	4.25224	4.5896	4.14252	3.13443	9.72551	3.42652	3.71363	3.83624	4.63299	2.8046	3.47192	10.19	4.74304	4.08582	2.91501	5.88544	2.3454	3.51091	10.5168
svp	svp_SANGER_5_FBgn0003651	1045	0.727933	0.916277	0.418759	0.560257	0.740089	0.853361	2.43973	0.738816	0.783198	0.834961	1.16033	1.01262	0.843404	2.34386	0.809601	0.706382	0.680026	0.771452	0.61627	0.828809	2.27729
da	tap_da_SANGER_5_2_FBgn0000413	1049	0.86153	0.6923	1.45757	0.91026	1.55215	1.04304	6.30193	1.04412	1.03638	0.791581	2.19683	0.824891	1.01189	6.14547	1.23791	1.28988	1.31581	0.887582	0.698124	1.17783	7.48
tap	tap_da_SANGER_5_2_FBgn0015550	1050	0.86153	0.6923	1.45757	0.91026	1.55215	1.04304	6.30193	1.04412	1.03638	0.791581	2.19683	0.824891	1.01189	6.14547	1.23791	1.28988	1.31581	0.887582	0.698124	1.17783	7.48
tin	tin	1066	0.881332	1.09854	1.58265	1.0027	0.874346	1.12018	8.03204	0.9526	1.06195	1.29228	1.90128	0.732392	1.24389	9.01636	0.631146	0.318197	0.952077	0.921542	1.67114	1.20508	8.21825
tin	Tin_Cell_FBgn0004110	1067	0.881332	1.09854	1.58265	1.0027	1.44342	1.13029	4.31085	1.08238	1.06195	1.29228	1.90128	0.732392	1.20426	4.57935	0.631146	0.651897	0.757572	1.24677	1.67114	1.31248	4.91507
tin	Tin_SOLEXA_FBgn0004110	1069	0.840738	0.94761	1.01724	0.921999	1.03108	0.907276	1.12449	0.91272	0.904594	0.933718	1.17556	0.81812	0.932079	1.16963	0.772704	0.778727	0.79454	0.904695	0.997682	0.94656	1.2092
tll	tll_FlyReg_FBgn0003720	1073	0.918409	0.972261	0.955417	0.980487	0.900398	0.99092	0.590647	0.957015	0.941546	0.945367	1.07077	1.00686	1.00843	0.594531	0.967221	0.946541	0.986851	1.04925	0.973504	1.01543	0.609712
da	twi_da_SANGER_5_FBgn0000413	1092	0.923013	0.943975	0.544896	0.44449	1.18541	0.999181	6.87757	1.0474	1.36503	0.663703	2.69498	0.664554	0.914333	6.99029	0.465064	0.522606	0.53235	0.511047	0.898253	1.06037	7.83496
twi	twi_da_SANGER_5_FBgn0003900	1093	0.923013	0.943975	0.544896	0.44449	1.18541	0.999181	6.87757	1.0474	1.36503	0.663703	2.69498	0.664554	0.914333	6.99029	0.465064	0.522606	0.53235	0.511047	0.898253	1.06037	7.83496
vnd	vnd	1118	1.30207	1.47326	1.75974	1.33519	2.53747	1.30151	4.09813	1.1431	1.08368	1.67766	1.92047	1.057	1.34766	4.26143	0.908811	0.898513	1.09701	1.36713	1.82423	1.32968	4.19914
vnd	vnd	1119	1.30207	1.47326	1.75974	1.33519	2.53747	1.30151	4.09813	1.1431	1.08368	1.67766	1.92047	1.057	1.34766	4.26143	0.908811	0.898513	1.09701	1.36713	1.82423	1.32968	4.19914
FBgn0003986	Vnd_Cell_FBgn0003986	1120	1.30207	1.47326	1.75974	1.33519	2.53747	1.30151	4.09813	1.1431	1.08368	1.67766	1.92047	1.057	1.34766	4.26143	0.908811	0.898513	1.09701	1.36713	1.82423	1.32968	4.19914
FBgn0003986	Vnd_SOLEXA_FBgn0003986	1122	0.947413	1.0933	1.10919	0.99761	1.2172	1.0345	1.39315	1.01137	1.00893	1.05561	1.33717	0.913448	1.07068	1.45735	0.835315	0.850739	0.91416	1.05902	1.22306	1.09742	1.52175
Vsx1	Vsx1	1124	0.696494	0.615882	0.657738	0.605344	0.668004	0.737997	0.935671	0.824042	0.764199	0.816715	0.841436	0.798827	0.737318	0.934003	0.802203	0.863844	0.85252	0.83342	0.748831	0.703587	0.90672
Vsx1	Vsx1	1125	0.696494	0.615882	0.657738	0.605344	0.668004	0.737997	0.935671	0.824042	0.764199	0.816715	0.841436	0.798827	0.737318	0.934003	0.802203	0.863844	0.85252	0.83342	0.748831	0.703587	0.90672
z	z	1136	1.03887	0.940766	0.917521	0.848554	0.762759	0.983122	1.59838	1.05195	1.13133	1.06756	1.29308	1.04387	1.0724	1.71549	0.966259	0.853305	0.835171	1.00376	0.970125	1.05445	1.67464
z	z	1137	1.03887	0.940766	0.917521	0.848554	0.762759	0.983122	1.59838	1.05195	1.13133	1.06756	1.29308	1.04387	1.0724	1.71549	0.966259	0.853305	0.835171	1.00376	0.970125	1.05445	1.67464
z	z_FlyReg_FBgn0004050	1138	1.03887	0.940766	0.917521	0.848554	0.762759	0.983122	1.59838	1.05195	1.13133	1.06756	1.29308	1.04387	1.0724	1.71549	0.966259	0.853305	0.835171	1.00376	0.970125	1.05445	1.67464
# p-value
gene	motif name	motif ID	uppper_intergenic_hC1	uppper_intergenic_hC2	uppper_intergenic_hA	uppper_intergenic_h	uppper_intergenic_Csep	background_promoter_mean	background_promoter_standard_deviation	upstream_intron1_hC1	upstream_intron1_hC2	upstream_intron1_hA	upstream_intron1_h	upstream_intron1_Csep	background_upstream_intron1_mean	background_upstream_intron1_standard_deviation	downstream_intron1_hC1	downstream_intron1_hC2	downstream_intron1_hA	downstream_intron1_h	downstream_intron1_Csep	background_downstream_intron1_mean	background_downstream_intron1_standard_deviation
da	amos_da_SANGER_10_FBgn0000413	28	0.260047	0.150164	0.844375	0.823763	0.177368			0.302491	0.406481	0.162303	0.0348119	0.753604			0.997867	0.994926	0.96169	0.647279	0.892854
amos	amos_da_SANGER_10_FBgn0003270	29	0.260047	0.150164	0.844375	0.823763	0.177368			0.302491	0.406481	0.162303	0.0348119	0.753604			0.997867	0.994926	0.96169	0.647279	0.892854
da	ato_da_SANGER_5_2_FBgn0000413	51	0.319339	0.0674922	0.690461	0.437656	0.454453			0.316121	0.425497	0.150142	0.00763956	0.948805			0.99633	0.996416	0.809028	0.818782	0.943654
ato	ato_da_SANGER_5_2_FBgn0010433	52	0.319339	0.0674922	0.690461	0.437656	0.454453			0.316121	0.425497	0.150142	0.00763956	0.948805			0.99633	0.996416	0.809028	0.818782	0.943654
da	ato_da_SANGER_5_3_FBgn0000413	53	0.29846	0.22213	0.796631	0.466257	0.189193			0.442043	0.569306	0.116071	0.00345602	0.595674			0.967808	0.984773	0.645455	0.616591	0.672599
ato	ato_da_SANGER_5_3_FBgn0010433	54	0.29846	0.22213	0.796631	0.466257	0.189193			0.442043	0.569306	0.116071	0.00345602	0.595674			0.967808	0.984773	0.645455	0.616591	0.672599
Zif	CG10267_SOLEXA_5_FBgn0037446	141	0.368133	0.471459	0.288388	0.248251	0.474826			0.898513	0.904083	0.355247	0.0227288	0.373492			0.847497	0.707661	0.790855	0.682267	0.868736
CG12605	CG12605_SOLEXA_5_FBgn0035481	167	0.696874	0.820602	0.72152	0.816859	0.307304			0.242673	0.258417	0.096643	0.0165	0.615318			0.946811	0.872871	0.917941	0.973961	0.582165
CG15696	CG15696	178	0.945496	0.996467	0.686128	0.951543	0.716304			0.22784	0.57449	0.176152	0.0275294	0.50115			0.200653	0.0927844	0.183226	0.226889	0.23598
CG15696	CG15696	179	0.945496	0.996467	0.686128	0.951543	0.716304			0.22784	0.57449	0.176152	0.0275294	0.50115			0.200653	0.0927844	0.183226	0.226889	0.23598
CG15696	CG15696_SOLEXA_FBgn0038833	181	0.824912	0.988345	0.577248	0.9335	0.466315			0.174363	0.429533	0.270322	0.0131861	0.380067			0.164567	0.0697777	0.084257	0.251303	0.189956
CG17181	CG17181_SOLEXA_5_FBgn0035144	186	0.645312	0.493181	0.894434	0.884961	0.685881			0.345363	0.433365	0.499506	0.0246166	0.690696			0.757466	0.633073	0.690388	0.945641	0.275708
FBgn0052830	CG32830_SANGER_10_FBgn0052830	207	0.801235	0.156217	0.263202	0.869674	0.946543			0.347052	0.380573	0.2601	0.0398794	0.432105			0.784605	0.676485	0.565085	0.333998	0.118381
FBgn0053980	CG33980_SOLEXA_2_0_FBgn0053980	212	0.875248	0.967331	0.962194	0.856169	0.673814			0.10653	0.366856	0.0859395	0.00153895	0.139439			0.0685378	0.0430469	0.074027	0.04851	0.14038
CG3407	CG3407_SANGER_2.5_FBgn0031573	219	0.00874463	0.0576165	0.45045	0.0609513	0.817139			0.749699	0.697856	0.261588	4.08437e-05	0.837779			0.293124	0.198309	0.402365	0.00747512	0.267589
FBgn0029775	CG4136_Cell_FBgn0029775	223	0.699173	0.979041	0.876566	0.97593	0.74292			0.0620696	0.295927	0.0725388	0.038132	0.157162			0.070993	0.0140294	0.0129579	0.0342234	0.309844
CG4854	CG4854_SANGER_10_FBgn0038766	233	0.129186	0.163156	0.389427	0.446046	0.618268			0.671293	0.777636	0.317432	0.0346486	0.662985			0.322317	0.322306	0.628481	0.172133	0.567539
D19A	D19A_F10-12_SANGER_5_FBgn0022935	280	0.457242	0.470266	0.221452	0.872184	0.108715			0.104693	0.188726	0.0659045	0.0165634	0.0611449			0.857855	0.904599	0.342562	0.885794	0.55241
ERR	ERR_SANGER_5_FBgn0035849	349	0.984632	0.741899	0.777759	0.729372	0.84514			0.732207	0.820322	0.742132	0.0203727	0.146305			0.935179	0.99174	0.524032	0.772878	0.794796
E(spl)m8-HLH	Espl_FlyReg_FBgn0000591	351	0.779178	0.229058	0.544282	0.297026	0.639204			0.426456	0.530082	0.524358	0.0170153	0.584286			0.424961	0.570265	0.76261	0.701684	0.571176
Ets65A	Ets65A_SANGER_10_FBgn0005658	353	0.293976	0.128764	0.360889	0.671207	0.980742			0.278347	0.345157	0.200686	0.0368677	0.351126			0.305112	0.681869	0.628236	0.464564	0.463907
da	Fer1_da_SANGER_10_FBgn0000413	376	0.638714	0.129333	0.638248	0.371203	0.468229			0.334821	0.534335	0.215366	0.00573831	0.664367			0.983583	0.978439	0.844627	0.374191	0.4915
Fer1	Fer1_da_SANGER_10_FBgn0037475	377	0.638714	0.129333	0.638248	0.371203	0.468229			0.334821	0.534335	0.215366	0.00573831	0.664367			0.983583	0.978439	0.844627	0.374191	0.4915
hb	hb_SOLEXA_5_FBgn0001180	430	0.190463	0.352613	0.305614	0.279393	0.0715061			0.472561	0.103475	0.112998	0.0127465	0.593658			0.936725	0.994553	0.503105	0.228253	0.0676499
E(spl)m5-HLH	HLHm5_FlyReg_FBgn0002631	460	0.755132	0.276396	0.569482	0.446784	0.482177			0.0610775	0.0594623	0.511318	0.00294094	0.457872			0.158261	0.188906	0.19628	0.0963017	0.00255576
E(spl)mgamma-HLH	HLHmgamma_SANGER_5_2_FBgn0002735	466	0.171144	0.218622	0.534666	0.171932	0.866169			0.265314	0.308459	0.114662	1.12802e-05	0.560368			0.237194	0.0768499	0.166602	0.0801126	0.378651
Hmx	Hmx	467	0.678036	0.995862	0.584518	0.721742	0.316356			0.0952852	0.131833	0.225784	0.0236232	0.161267			0.0761636	0.150586	0.207352	0.0533754	0.198453
Hmx	Hmx	468	0.678036	0.995862	0.584518	0.721742	0.316356			0.0952852	0.131833	0.225784	0.0236232	0.161267			0.0761636	0.150586	0.207352	0.0533754	0.198453
FBgn0085448	Hmx_Cell_FBgn0085448	469	0.678036	0.995862	0.584518	0.721742	0.316356			0.0952852	0.131833	0.225784	0.0236232	0.161267			0.0761636	0.150586	0.207352	0.0533754	0.198453
FBgn0085448	Hmx_SOLEXA_FBgn0085448	470	0.498549	0.904851	0.523595	0.811397	0.493476			0.050469	0.166693	0.211087	0.0480538	0.245897			0.14641	0.123436	0.261798	0.166877	0.323767
Hr83	Hr83_SANGER_5_FBgn0037436	479	0.0120221	0.0193844	0.0730271	0.478601	0.448559			0.0758167	0.0805997	0.657427	0.00134603	0.204639			0.677858	0.188725	0.856905	0.00874642	0.534011
ind	Ind_Cell_FBgn0025776	488	0.102289	0.70046	0.193273	0.721985	0.350417			0.0528208	0.335461	0.224098	0.0174509	0.39083			0.10038	0.205782	0.240782	0.163832	0.182275
lola	lola-PG_SANGER_2.5_FBgn0005630	552	0.851749	0.222539	0.553185	0.235581	0.427032			0.507796	0.556091	0.745295	0.00534315	0.54979			0.370093	0.449151	0.600392	0.357102	0.587627
lola	lola-PO_SANGER_5_FBgn0005630	555	0.860022	0.521468	0.0707872	0.331411	0.536925			0.453528	0.546683	0.0671974	0.0112159	0.207022			0.645294	0.597146	0.443678	0.19752	0.364672
lola	lola-PT_SANGER_5_FBgn0005630	557	0.884559	0.940846	0.54448	0.103436	0.803496			0.919384	0.769894	0.103661	0.043019	0.531086			0.592574	0.647552	0.416423	0.424157	0.864272
lola	lola-PU_SANGER_5_FBgn0005630	558	0.684929	0.707874	0.388609	0.0858218	0.734691			0.604505	0.412021	0.247412	0.0470679	0.372806			0.298691	0.362148	0.464851	0.488563	0.500966
amos	M4735_1.02	581	0.686836	0.686192	0.262051	0.257633	0.74139			0.912167	0.935927	0.443249	0.0135711	0.0817874			0.280499	0.273618	0.973573	0.0814284	0.00969178
br	M4771_1.02	591	0.671607	0.650547	0.328852	0.320158	0.357724			0.902292	0.937132	0.564428	0.0158405	0.0890781			0.207134	0.21239	0.991423	0.124333	0.0123052
CG33557	M4850_1.02	603	0.414035	0.17573	0.555067	0.719893	0.22885			0.732558	0.811057	0.998937	0.0421154	0.909851			0.445099	0.74757	0.933979	0.541081	0.829492
cwo	M4900_1.02	607	0.146551	0.0154156	0.365491	0.25382	0.225725			0.360564	0.225538	0.15549	0.000819153	0.163501			0.390141	0.556646	0.568254	0.53645	0.219801
ss	M5217_1.02	677	0.729284	0.377258	0.349209	0.0871866	0.0165111			0.966819	0.94037	0.556113	0.000517168	0.0568673			0.873404	0.715026	0.216688	0.15706	0.49004
Clk	M5223_1.02	679	0.775942	0.58868	0.358734	0.332629	0.0135794			0.873475	0.77791	0.659568	0.00549166	0.113416			0.726346	0.366728	0.162409	0.0952814	0.74503
CG15696-RA	MA0176.1	727	0.945496	0.996467	0.686128	0.951543	0.716304			0.22784	0.57449	0.176152	0.0275294	0.50115			0.200653	0.0927844	0.183226	0.226889	0.23598
Vsx1	MA0181.1	732	0.699173	0.979041	0.876566	0.97593	0.74292			0.0620696	0.295927	0.0725388	0.038132	0.157162			0.070993	0.0140294	0.0129579	0.0342234	0.309844
Hmx	MA0192.1	743	0.678036	0.995862	0.584518	0.721742	0.316356			0.0952852	0.131833	0.225784	0.0236232	0.161267			0.0761636	0.150586	0.207352	0.0533754	0.198453
repo	MA0240.1	793	0.930597	0.997102	0.906801	0.940965	0.802658			0.169974	0.587656	0.231966	0.0452912	0.182384			0.174296	0.00671226	0.0160703	0.0530684	0.346901
tin	MA0247.1	800	0.75408	0.492772	0.090761	0.606885	0.208605			0.646538	0.686649	0.330963	0.0162784	0.97147			0.995953	0.992499	0.980282	0.520925	0.214056
vnd	MA0253.1	807	0.450188	0.245782	0.0794805	0.410437	0.015107			0.79057	0.873909	0.0931988	0.0239081	0.860941			0.944871	0.943537	0.787701	0.406821	0.140806
z	MA0255.1	809	0.310972	0.633822	0.694096	0.868621	0.912795			0.563848	0.260783	0.502016	0.0223509	0.581947			0.763522	0.960215	0.982698	0.641917	0.645252
Ets21C	MA0916.1	838	0.277247	0.0703219	0.724467	0.836035	0.999994			0.0649384	0.0754395	0.0698218	0.0249184	0.2868			0.186384	0.312399	0.571771	0.511602	0.839518
Mes2	Mes2_SANGER_5_FBgn0037207	845	0.504897	0.869536	0.350988	0.318866	0.812134			0.235833	0.12774	0.367699	0.00527509	0.25706			0.361374	0.621755	0.865614	0.586859	0.917616
da	net_da_SANGER_10_FBgn0000413	859	0.505328	0.248738	0.423874	0.701504	0.867793			0.0542131	0.105005	0.258585	0.0155604	0.865001			0.98446	0.996887	0.78585	0.992227	0.501244
net	net_da_SANGER_10_FBgn0002931	860	0.505328	0.248738	0.423874	0.701504	0.867793			0.0542131	0.105005	0.258585	0.0155604	0.865001			0.98446	0.996887	0.78585	0.992227	0.501244
da	Oli_da_SANGER_5_1_FBgn0000413	888	0.731656	0.634113	0.801288	0.851523	0.498056			0.497228	0.559646	0.108752	0.0273654	0.489249			0.857846	0.916295	0.883155	0.643193	0.839297
Oli	Oli_da_SANGER_5_1_FBgn0032651	889	0.731656	0.634113	0.801288	0.851523	0.498056			0.497228	0.559646	0.108752	0.0273654	0.489249			0.857846	0.916295	0.883155	0.643193	0.839297
da	Oli_da_SANGER_5_3_FBgn0000413	892	0.862908	0.909237	0.944144	0.402411	0.506297			0.263354	0.0986694	0.266769	0.0150036	0.768022			0.411498	0.837123	0.754063	0.947624	0.667264
Oli	Oli_da_SANGER_5_3_FBgn0032651	893	0.862908	0.909237	0.944144	0.402411	0.506297			0.263354	0.0986694	0.266769	0.0150036	0.768022			0.411498	0.837123	0.754063	0.947624	0.667264
onecut	onecut_SOLEXA_FBgn0028996	897	0.901067	0.741148	0.0781816	0.453671	0.925044			0.106877	0.256599	0.543538	0.0302357	0.770398			0.547029	0.766457	0.459621	0.646325	0.0662928
repo	repo	956	0.930597	0.997102	0.906801	0.940965	0.802658			0.169974	0.587656	0.231966	0.0452912	0.182384			0.174296	0.00671226	0.0160703	0.0530684	0.346901
repo	repo	957	0.930597	0.997102	0.906801	0.940965	0.802658			0.169974	0.587656	0.231966	0.0452912	0.182384			0.174296	0.00671226	0.0160703	0.0530684	0.346901
repo	Repo_SOLEXA_FBgn0011701	959	0.840717	0.991298	0.87676	0.968969	0.757266			0.0896317	0.382278	0.12614	0.0407297	0.189484			0.101783	0.0119421	0.0194812	0.0518211	0.233763
rn	rn_SANGER_10_FBgn0259172	962	0.447371	0.407269	0.258919	0.238167	0.380665			0.81345	0.911889	0.536686	0.00494643	0.268708			0.209163	0.125265	0.292146	0.254522	0.559699
sna	sna_FlyReg_FBgn0003448	1015	0.522635	0.374531	0.275562	0.367538	0.621237			0.0524113	0.0740515	0.096537	0.0084496	0.445393			0.987525	0.986708	0.872911	0.960352	0.618537
sqz	sqz_SOLEXA_5_FBgn0010768	1029	0.331381	0.026625	0.0728423	0.0397261	0.15389			0.497778	0.309942	0.244051	0.0392971	0.851246			0.0613096	0.209163	0.797578	0.00624213	0.854955
svp	svp_SANGER_5_FBgn0003651	1045	0.722992	0.321841	0.999381	0.965333	0.622887			0.769662	0.653909	0.494211	0.0225751	0.135558			0.508997	0.754979	0.83382	0.600364	0.789748
da	tap_da_SANGER_5_2_FBgn0000413	1049	0.576197	0.797902	0.161024	0.534668	0.167788			0.39628	0.40592	0.7152	0.00871668	0.634473			0.370292	0.334788	0.317502	0.659974	0.683706
tap	tap_da_SANGER_5_2_FBgn0015550	1050	0.576197	0.797902	0.161024	0.534668	0.167788			0.39628	0.40592	0.7152	0.00871668	0.634473			0.370292	0.334788	0.317502	0.659974	0.683706
tin	tin	1066	0.75408	0.492772	0.090761	0.606885	0.505845			0.676016	0.686649	0.330963	0.0162784	0.97147			0.995953	0.994829	0.980282	0.628244	0.214056
tin	Tin_Cell_FBgn0004110	1067	0.75408	0.492772	0.090761	0.606885	0.208605			0.646538	0.686649	0.330963	0.0162784	0.97147			0.995953	0.992499	0.980282	0.520925	0.214056
tin	Tin_SOLEXA_FBgn0004110	1069	0.765135	0.289587	0.101244	0.414356	0.154705			0.598648	0.650877	0.47597	0.000902211	0.939074			0.985324	0.978234	0.975523	0.667085	0.332356
tll	tll_FlyReg_FBgn0003720	1073	0.942022	0.67122	0.78489	0.581841	0.924671			0.932966	0.979404	0.971885	0.0437595	0.508313			0.866206	0.939886	0.750247	0.224332	0.717862
da	twi_da_SANGER_5_FBgn0000413	1092	0.459885	0.461537	0.842308	0.916461	0.277677			0.297309	0.119163	0.714711	0.00348775	0.67032			0.921976	0.87103	0.88807	0.8802	0.443916
twi	twi_da_SANGER_5_FBgn0003900	1093	0.459885	0.461537	0.842308	0.916461	0.277677			0.297309	0.119163	0.714711	0.00348775	0.67032			0.921976	0.87103	0.88807	0.8802	0.443916
vnd	vnd	1118	0.450188	0.245782	0.0794805	0.410437	0.015107			0.79057	0.873909	0.0931988	0.0239081	0.860941			0.944871	0.943537	0.787701	0.406821	0.140806
vnd	vnd	1119	0.450188	0.245782	0.0794805	0.410437	0.015107			0.79057	0.873909	0.0931988	0.0239081	0.860941			0.944871	0.943537	0.787701	0.406821	0.140806
FBgn0003986	Vnd_Cell_FBgn0003986	1120	0.450188	0.245782	0.0794805	0.410437	0.015107			0.79057	0.873909	0.0931988	0.0239081	0.860941			0.944871	0.943537	0.787701	0.406821	0.140806
FBgn0003986	Vnd_SOLEXA_FBgn0003986	1122	0.778553	0.259344	0.229779	0.617269	0.118079			0.75096	0.769098	0.557679	0.00285869	0.95899			0.996607	0.9925	0.970508	0.616544	0.222403
Vsx1	Vsx1	1124	0.699173	0.979041	0.876566	0.97593	0.74292			0.0620696	0.295927	0.0725388	0.038132	0.157162			0.070993	0.0140294	0.0129579	0.0342234	0.309844
Vsx1	Vsx1	1125	0.699173	0.979041	0.876566	0.97593	0.74292			0.0620696	0.295927	0.0725388	0.038132	0.157162			0.070993	0.0140294	0.0129579	0.0342234	0.309844
z	z	1136	0.310972	0.633822	0.694096	0.868621	0.912795			0.563848	0.260783	0.502016	0.0223509	0.581947			0.763522	0.960215	0.982698	0.641917	0.645252
z	z	1137	0.310972	0.633822	0.694096	0.868621	0.912795			0.563848	0.260783	0.502016	0.0223509	0.581947			0.763522	0.960215	0.982698	0.641917	0.645252
z	z_FlyReg_FBgn0004050	1138	0.310972	0.633822	0.694096	0.868621	0.912795			0.563848	0.260783	0.502016	0.0223509	0.581947			0.763522	0.960215	0.982698	0.641917	0.645252

## Sheet: upstream_intron1_Csep
# raw score
Yellow, genes related to wing formation. Red, p < 0.05
gene	motif name	motif ID	uppper_intergenic_hC1	uppper_intergenic_hC2	uppper_intergenic_hA	uppper_intergenic_h	uppper_intergenic_Csep	background_promoter_mean	background_promoter_standard_deviation	upstream_intron1_hC1	upstream_intron1_hC2	upstream_intron1_hA	upstream_intron1_h	upstream_intron1_Csep	background_upstream_intron1_mean	background_upstream_intron1_standard_deviation	downstream_intron1_hC1	downstream_intron1_hC2	downstream_intron1_hA	downstream_intron1_h	downstream_intron1_Csep	background_downstream_intron1_mean	background_downstream_intron1_standard_deviation
bcd	bcd_FlyReg_FBgn0000166	68	0.585649	0.715438	0.628815	0.560488	0.643993	0.687383	0.694191	0.626862	0.647851	0.543667	0.649616	0.5921	0.667226	0.651207	0.571985	0.637584	0.525482	0.476422	0.564786	0.683667	0.691399
bcd	bcd_NAR_FBgn0000166	69	0.746817	0.769696	0.749901	0.835984	0.840764	0.756841	0.548819	0.638399	0.546173	0.672281	0.616874	0.669281	0.734679	0.528053	0.775262	0.650853	0.661234	0.77566	0.757277	0.731969	0.537614
B-H2	BH2_SOLEXA_FBgn0004854	79	0.672454	0.62034	0.695192	0.70708	0.714181	0.703776	0.581134	0.782038	0.778487	0.71388	0.766188	0.799421	0.726066	0.608859	0.789166	0.745095	0.721024	0.783137	0.724164	0.700038	0.59379
Blimp-1	Blimp-1_SANGER_5_FBgn0035625	83	0.4372	0.646839	1.46997	1.28559	0.760542	1.3269	12.8758	1.50395	1.63913	0.987883	1.36244	4.85842	1.40642	13.6363	0.887941	1.39925	0.771266	0.853062	0.854097	1.61898	25.9907
BtbVII	BtbVII_SANGER_5_FBgn0263108	109	0.710797	0.529606	0.766261	0.763525	1.02957	0.709264	1.69423	0.705706	0.780909	0.513915	0.647605	1.05831	0.678418	1.60338	0.861845	0.816064	0.908501	0.777442	0.670756	0.667493	1.53355
btn	Btn_Cell_FBgn0014949	117	0.746092	0.79907	0.877393	0.779524	0.745387	0.824951	1.02755	0.891039	0.852156	0.868515	0.796617	0.961583	0.826765	1.01332	0.786395	0.794006	0.814971	0.865645	1.03205	0.81183	1.0262
CG11085	CG11085_Cell_FBgn0030408	146	0.675618	0.58377	0.615378	0.526586	0.633669	0.708851	1.30615	0.757949	0.763354	0.738117	0.843541	0.905779	0.731503	1.30405	0.816626	0.76597	0.717582	0.802954	0.866788	0.705034	1.27645
CG34031	CG34031_SOLEXA_FBgn0054031	218	0.731019	0.676002	0.735121	0.700817	0.743113	0.767654	0.638211	0.79545	0.777617	0.767238	0.813405	0.845634	0.772303	0.638605	0.75847	0.755497	0.75871	0.725815	0.790407	0.746795	0.622909
CG7928	CG7928_SANGER_10_FBgn0039740	248	0.621784	0.672634	0.603926	0.530051	0.409271	1.78463	55.0663	0.825135	0.850415	1.20333	0.277439	47.5977	0.89004	17.8649	1.02393	0.893946	1.02398	7.27319	0.307139	0.971121	16.509
eg	eg_SANGER_5_FBgn0000560	330	0.845019	2.73256	0.392395	1.00193	0.812419	0.97861	16.092	0.542077	0.446358	0.777912	0.650609	3.8596	1.06922	17.4762	0.377137	0.362386	0.29535	0.771814	0.400543	1.03179	15.6722
Eip75B	Eip75B_SANGER_5_FBgn0000568	335	0.555157	0.876073	0.497881	0.510688	0.380169	0.810545	4.62684	1.03976	1.1047	1.24168	0.960369	1.34708	0.799897	4.30261	0.647461	0.318092	0.471913	0.390373	0.453995	0.850261	4.54413
GATAd	GATAd_SANGER_5_FBgn0032223	397	0.705382	0.611188	0.715804	0.719228	0.607755	0.779808	2.74602	0.762729	0.651717	0.634513	0.705413	1.30659	0.763955	2.74062	0.838214	0.887043	0.73075	1.07708	1.34819	0.74421	2.68904
GATAe	GATAe_SANGER_5_FBgn0038391	398	0.79563	0.797098	0.823475	0.606549	0.571994	0.742545	1.56906	0.715017	0.750077	0.721121	0.744513	1.07779	0.702119	1.49412	0.947075	0.77799	0.826974	0.729103	1.0446	0.683906	1.47796
Kr	Kr_FlyReg_FBgn0001325	511	0.754639	0.995513	0.896704	0.820342	1.01034	0.801572	1.37943	0.818504	0.798596	0.882918	0.816593	1.0405	0.809388	1.4132	0.941254	1.01613	0.897413	0.779453	1.05459	0.821187	1.4139
lbe	lbe	526	0.734107	0.708682	0.731579	0.6651	0.642729	0.730744	0.469501	0.720098	0.678525	0.736868	0.677817	0.785605	0.732078	0.46261	0.782235	0.765798	0.749035	0.718404	0.685872	0.70989	0.461253
lbe	lbe	527	0.734107	0.708682	0.731579	0.6651	0.642729	0.730744	0.469501	0.720098	0.678525	0.736868	0.677817	0.785605	0.732078	0.46261	0.782235	0.765798	0.749035	0.718404	0.685872	0.70989	0.461253
lbe	Lbe_Cell_FBgn0011278	528	0.652494	0.619485	0.653555	0.599318	0.526539	0.636414	0.49482	0.641754	0.59766	0.643704	0.587837	0.740439	0.636808	0.496045	0.661315	0.619409	0.643023	0.610875	0.577674	0.62264	0.4937
lbl	Lbl_Cell_FBgn0008651	532	0.727091	0.646802	0.63812	0.617621	0.632582	0.667285	0.720748	0.728523	0.708134	0.735872	0.702626	0.777778	0.671866	0.717242	0.723894	0.713468	0.727355	0.741906	0.732594	0.662589	0.730515
lbl	Lbl_SOLEXA_FBgn0008651	533	0.693968	0.661833	0.661778	0.638722	0.613875	0.690336	0.507138	0.720303	0.686165	0.71114	0.685241	0.785087	0.695436	0.50812	0.712967	0.69035	0.704031	0.693811	0.717817	0.678128	0.506455
lola	lola-PW_SANGER_5_FBgn0005630	559	0.972154	0.879047	1.24879	1.22688	0.524642	0.99225	2.75199	1.22088	1.19541	1.08541	1.09478	1.47076	0.962329	2.74139	1.35325	1.65013	1.6366	1.02007	0.89454	1.01182	2.87163
ase	M4745_1.02	582	0.773531	0.63015	0.605188	0.747197	0.874226	0.61221	1.31337	0.660082	0.678263	0.701354	0.553983	0.825638	0.609337	1.32571	0.734822	0.707952	0.626376	0.584698	0.800784	0.62254	1.31161
da	M5127_1.02	665	0.933559	0.930299	0.958627	0.970456	0.946367	0.956614	0.235101	0.960111	0.9573	0.969202	0.956306	0.990027	0.957193	0.234077	0.962171	0.965956	0.959608	0.959609	0.956331	0.961734	0.237214
da	M5178_1.02	674	0.942885	0.955792	0.972023	0.992604	1.00299	0.98025	0.241007	0.97439	0.984413	0.987993	1.00114	1.02735	0.988687	0.242363	0.98119	0.982108	0.992026	0.999286	0.975522	0.995072	0.242582
tai	M5224_1.02	680	0.938053	0.961332	0.990545	1.00576	0.996072	0.99596	0.261195	1.00415	1.00859	1.02086	1.00682	1.05153	1.00476	0.260271	1.00332	1.00691	1.01857	1.02591	1.01938	1.0202	0.265577
tap	M5227_1.02	683	0.869016	0.898619	0.94759	0.969132	0.997061	0.950714	0.419493	0.948414	0.960208	0.978295	0.980198	1.04369	0.957908	0.422774	0.950678	0.956195	0.982503	0.999598	0.947626	0.978405	0.429771
lbe	MA0231.1	783	0.734107	0.708682	0.731579	0.6651	0.642729	0.730744	0.469501	0.720098	0.678525	0.736868	0.677817	0.785605	0.732078	0.46261	0.782235	0.765798	0.749035	0.718404	0.685872	0.70989	0.461253
odd	odd_NBT_5_FBgn0002985	882	0.204568	0.168	0.591531	0.70331	0.18503	0.748635	6.85445	0.622938	0.574138	0.465999	0.634313	1.45567	0.655209	6.39754	0.220828	0.716139	0.656363	0.136516	2.1379	0.702649	6.65773
pnr	pnr_SANGER_5_FBgn0003117	938	0.970578	0.968021	1.1028	1.06341	0.819927	1.04862	1.26857	0.858933	0.893225	0.948801	1.02295	1.27018	1.00472	1.21953	0.996072	0.921249	0.999495	0.906778	0.982388	0.984279	1.21332
srp	srp_SANGER_5_FBgn0003507	1033	0.830938	0.653562	0.829893	0.792004	0.638809	0.774974	2.21767	0.813169	0.782394	0.828656	0.731751	1.17845	0.729628	2.11919	1.06982	0.817292	0.754727	0.860211	1.21407	0.707941	2.0898
FBgn0015014	tgo_sima_SANGER_5_FBgn0015014	1057	0.123057	0.763874	0.119629	0.0958243	4.1756	0.409793	6.36481	0.881162	0.847005	0.267297	0.289108	1.03955	0.37521	5.47775	0.478132	0.419306	0.475145	0.647055	0.389832	0.480442	6.52866
sima	tgo_sima_SANGER_5_FBgn0015542	1058	0.123057	0.763874	0.119629	0.0958243	4.1756	0.409793	6.36481	0.881162	0.847005	0.267297	0.289108	1.03955	0.37521	5.47775	0.478132	0.419306	0.475145	0.647055	0.389832	0.480442	6.52866
# p-value
gene	motif name	motif ID	uppper_intergenic_hC1	uppper_intergenic_hC2	uppper_intergenic_hA	uppper_intergenic_h	uppper_intergenic_Csep	background_promoter_mean	background_promoter_standard_deviation	upstream_intron1_hC1	upstream_intron1_hC2	upstream_intron1_hA	upstream_intron1_h	upstream_intron1_Csep	background_upstream_intron1_mean	background_upstream_intron1_standard_deviation	downstream_intron1_hC1	downstream_intron1_hC2	downstream_intron1_hA	downstream_intron1_h	downstream_intron1_Csep	background_downstream_intron1_mean	background_downstream_intron1_standard_deviation
bcd	bcd_FlyReg_FBgn0000166	68	0.0149207	0.018188	0.544933	0.0682901	0.232976			0.30276	0.890197	0.947984	0.396149	0.00319862			0.314997	0.488744	0.807539	0.847356	0.525729
bcd	bcd_NAR_FBgn0000166	69	0.607735	0.322929	0.898201	0.342385	0.941238			0.719528	0.983842	0.973531	0.333769	0.0190134			0.112093	0.595653	0.86559	0.612374	0.397828
B-H2	BH2_SOLEXA_FBgn0004854	79	0.74505	0.986081	0.566078	0.45804	0.417598			0.0617534	0.0671809	0.630046	0.137081	0.0375561			0.022412	0.152796	0.294685	0.0345055	0.345589
Blimp-1	Blimp-1_SANGER_5_FBgn0035625	83	0.901579	0.814046	0.314721	0.388285	0.584578			0.348282	0.289311	0.668713	0.417181	0.0074974			0.580153	0.377952	0.654894	0.586827	0.468805
BtbVII	BtbVII_SANGER_5_FBgn0263108	109	0.457978	0.957214	0.300266	0.310014	0.0564183			0.360766	0.129298	0.978371	0.602579	0.0014606			0.0492369	0.100695	0.0194968	0.161045	0.441145
btn	Btn_Cell_FBgn0014949	117	0.832505	0.629591	0.240385	0.70623	0.752089			0.139629	0.318366	0.228536	0.68026	0.0272138			0.620748	0.575626	0.464981	0.23158	0.0414373
CG11085	CG11085_Cell_FBgn0030408	146	0.601077	0.930707	0.830652	0.979003	0.67877			0.346694	0.317199	0.444438	0.0821915	0.0289259			0.114016	0.245595	0.418768	0.14856	0.133786
CG34031	CG34031_SOLEXA_FBgn0054031	218	0.759592	0.986129	0.745632	0.917527	0.622926			0.262583	0.432383	0.546486	0.142466	0.0443874			0.385942	0.413538	0.379493	0.666673	0.260545
CG7928	CG7928_SANGER_10_FBgn0039740	248	0.527369	0.543644	0.550906	0.581999	0.559188			0.35338	0.345654	0.216228	0.782389	3.12716e-06			0.299329	0.346458	0.303847	0.00501595	0.620959
eg	eg_SANGER_5_FBgn0000560	330	0.363436	0.055818	0.682645	0.304733	0.329548			0.67372	0.768046	0.506285	0.579847	0.0278853			0.760921	0.762813	0.853486	0.44995	0.586028
Eip75B	Eip75B_SANGER_5_FBgn0000568	335	0.745668	0.346506	0.837704	0.814146	0.851491			0.155826	0.107267	0.0515508	0.22958	0.0444027			0.711582	0.991808	0.933251	0.968706	0.797959
GATAd	GATAd_SANGER_5_FBgn0032223	397	0.589465	0.816777	0.578482	0.567235	0.686261			0.46176	0.755644	0.793947	0.60551	0.00756403			0.276009	0.212245	0.481535	0.0621576	0.0455096
GATAe	GATAe_SANGER_5_FBgn0038391	398	0.310104	0.286864	0.232117	0.877899	0.848238			0.417349	0.270649	0.389081	0.300376	0.000814682			0.0142537	0.187296	0.0859474	0.315195	0.0320419
Kr	Kr_FlyReg_FBgn0001325	511	0.646288	0.0282859	0.174498	0.404557	0.0901474			0.435983	0.535107	0.175588	0.44545	0.0116742			0.119539	0.0404137	0.206214	0.636461	0.0837895
lbe	lbe	526	0.454224	0.748698	0.480937	0.968992	0.96313			0.665106	0.982298	0.421085	0.977361	0.0428774			0.0177366	0.0556096	0.109589	0.3932	0.663721
lbe	lbe	527	0.454224	0.748698	0.480937	0.968992	0.96313			0.665106	0.982298	0.421085	0.977361	0.0428774			0.0177366	0.0556096	0.109589	0.3932	0.663721
lbe	Lbe_Cell_FBgn0011278	528	0.332263	0.68396	0.314409	0.834336	0.985847			0.42358	0.922425	0.395195	0.954247	0.00143939			0.137606	0.523623	0.266676	0.616276	0.782147
lbl	Lbl_Cell_FBgn0008651	532	0.148933	0.649513	0.69481	0.812594	0.653731			0.0918153	0.183178	0.0626077	0.232462	0.0166101			0.122493	0.171665	0.100425	0.0767195	0.195039
lbl	Lbl_SOLEXA_FBgn0008651	533	0.452683	0.791424	0.769236	0.910357	0.922929			0.199268	0.619782	0.287957	0.623502	0.00527588			0.167354	0.362957	0.223147	0.329532	0.239726
lola	lola-PW_SANGER_5_FBgn0005630	559	0.493571	0.707495	0.112411	0.134237	0.977127			0.0644182	0.0756882	0.203816	0.199728	0.00867007			0.0613035	0.00714356	0.00469516	0.443089	0.590104
ase	M4745_1.02	582	0.0719305	0.39342	0.496633	0.0979168	0.0488234			0.243597	0.174376	0.114178	0.747516	0.0134873			0.118819	0.1825	0.454434	0.628043	0.120025
da	M5127_1.02	665	0.892478	0.950713	0.450968	0.220717	0.651545			0.412571	0.494001	0.181713	0.522343	0.0169665			0.486189	0.401402	0.549217	0.544786	0.573645
da	M5178_1.02	674	0.975454	0.931301	0.671795	0.252045	0.193283			0.84308	0.620014	0.517323	0.196051	0.00840963			0.786679	0.762785	0.569718	0.404172	0.755985
tai	M5224_1.02	680	0.997795	0.974567	0.604684	0.310998	0.492716			0.512951	0.394793	0.138674	0.444606	0.00365205			0.811773	0.748122	0.532209	0.382609	0.50477
tap	M5227_1.02	683	0.994392	0.967529	0.532854	0.280798	0.155732			0.645507	0.456717	0.196763	0.189164	0.00144285			0.815673	0.754642	0.438623	0.249835	0.728683
lbe	MA0231.1	783	0.454224	0.748698	0.480937	0.968992	0.96313			0.665106	0.982298	0.421085	0.977361	0.0428774			0.0177366	0.0556096	0.109589	0.3932	0.663721
odd	odd_NBT_5_FBgn0002985	882	0.951648	0.989448	0.526639	0.41314	0.897129			0.432588	0.499937	0.655879	0.416171	0.0487394			0.942719	0.364613	0.428799	0.988613	0.0443748
pnr	pnr_SANGER_5_FBgn0003117	938	0.774373	0.821495	0.27478	0.422019	0.964066			0.985073	0.953606	0.786945	0.388602	0.00141669			0.428925	0.751317	0.411214	0.803028	0.477293
srp	srp_SANGER_5_FBgn0003507	1033	0.336493	0.781807	0.334394	0.417333	0.684434			0.233525	0.304979	0.195168	0.458836	0.00420527			0.0187453	0.219959	0.337011	0.156375	0.0359125
FBgn0015014	tgo_sima_SANGER_5_FBgn0015014	1057	0.778562	0.124917	0.80618	0.857716	0.00497517			0.0635995	0.067827	0.543318	0.487474	0.0476255			0.344056	0.399378	0.352303	0.219442	0.35701
sima	tgo_sima_SANGER_5_FBgn0015542	1058	0.778562	0.124917	0.80618	0.857716	0.00497517			0.0635995	0.067827	0.543318	0.487474	0.0476255			0.344056	0.399378	0.352303	0.219442	0.35701

## Sheet: upstream_intron1_all
# raw score
Yellow, genes related to wing formation. Red, p < 0.05
gene	motif name	motif ID	uppper_intergenic_hC1	uppper_intergenic_hC2	uppper_intergenic_hA	uppper_intergenic_h	uppper_intergenic_Csep	background_promoter_mean	background_promoter_standard_deviation	upstream_intron1_hC1	upstream_intron1_hC2	upstream_intron1_hA	upstream_intron1_h	upstream_intron1_Csep	background_upstream_intron1_mean	background_upstream_intron1_standard_deviation	downstream_intron1_hC1	downstream_intron1_hC2	downstream_intron1_hA	downstream_intron1_h	downstream_intron1_Csep	background_downstream_intron1_mean	background_downstream_intron1_standard_deviation
al	Al_SOLEXA_FBgn0000061	27	0.72301	0.557741	0.553034	0.536506	0.738897	0.606739	1.13351	0.883294	0.860359	0.749296	0.839463	0.80025	0.623886	1.15091	0.743037	0.755452	0.72396	0.850263	0.807844	0.615204	1.20854
brk	brk	95	0.780846	0.784349	0.851341	0.889959	0.881402	1.27008	7.82446	0.911624	0.964021	0.966181	0.733638	0.812373	1.05991	6.71991	0.961139	0.906415	0.879089	0.897481	0.86473	1.25881	7.49473
brk	brk	96	0.695448	0.775846	0.49098	0.796338	0.8428	1.27008	7.82446	0.952408	0.912766	1.06445	0.838142	1.08157	1.05991	6.71991	0.80038	0.836883	0.540491	0.547609	0.96531	1.25881	7.49473
brk	brk_FlyReg_FBgn0024250	97	0.946799	0.914501	0.850188	1.23453	0.872287	1.27008	7.82446	0.807248	0.818298	0.809404	1.0374	0.834415	1.05991	6.71991	1.21708	1.19907	1.06144	1.03493	1.12435	1.25881	7.49473
br	M2535_1.02	574	0.938615	0.95537	0.946455	0.949303	0.969494	0.889543	0.312326	0.951169	0.963289	0.968529	1.00265	0.965531	0.885293	0.293295	0.938932	0.932192	0.947508	0.939796	0.93746	0.919224	0.313954
br	M4778_1.02	598	0.921583	1.12949	1.06827	0.797739	0.843879	0.750381	1.08289	0.962413	0.938688	1.04591	1.04218	1.00363	0.764964	1.05374	0.848397	0.784088	0.885452	0.881448	1.09814	0.823454	1.11022
br	M4779_1.02	599	0.943923	1.08684	0.955967	0.841548	1.13687	0.867123	0.986315	1.01515	1.01219	1.02981	1.08685	0.975261	0.853701	0.950875	1.01195	0.915803	0.892646	0.872365	1.16096	0.905908	0.988623
crp	M4899_1.02	606	1.09807	1.23503	1.18653	1.14945	1.1553	0.801696	1.06161	1.07585	1.10142	1.12753	1.25603	0.965329	0.801237	0.972986	0.990147	1.02009	0.963225	0.981873	1.05648	0.887969	1.06965
FBgn0263118	M4906_1.02	610	1.03791	1.04393	1.07399	1.04884	1.00641	0.983354	0.406132	1.02717	1.03775	1.0254	1.00942	1.02873	0.953856	0.377752	1.00789	0.987707	1.04588	1.02555	1.07652	0.989001	0.395519
da	M4970_1.02	624	1.00814	1.02199	1.02541	1.02233	0.997232	0.964959	0.231582	1.01895	1.02636	1.0286	1.04969	1.01138	0.964387	0.216851	0.991276	0.98882	1.00557	1.00487	1.03252	0.990662	0.232163
Her	M5004_1.02	629	0.901878	1.00466	0.998976	0.927381	0.967616	0.750637	0.768656	0.991023	0.981805	1.03768	1.07575	0.939412	0.776095	0.718022	0.880643	0.880743	0.906312	0.919665	0.986269	0.845171	0.765429
Hey	M5006_1.02	630	0.858587	0.912522	0.924343	0.903707	0.912871	0.7409	0.591023	0.935088	0.944886	0.955362	0.991101	0.918842	0.774842	0.54602	0.860075	0.86705	0.881978	0.899753	0.956022	0.835501	0.586281
da	M5010_1.02	631	0.894904	0.945477	0.979697	0.934527	0.930491	0.785145	0.607805	0.975497	0.985403	1.00678	1.0343	0.943356	0.804992	0.56164	0.880386	0.87673	0.913258	0.916673	0.996923	0.870155	0.602469
da	M5012_1.02	633	0.914248	0.947018	0.956622	0.940105	0.948924	0.831236	0.430033	0.965658	0.973288	0.981666	1.00595	0.954843	0.842137	0.398699	0.91025	0.907236	0.930679	0.931015	0.990751	0.892355	0.427387
HLH4C	M5013_1.02	634	1.0521	1.14582	1.18773	1.1142	1.11444	0.831293	1.00576	1.12763	1.14746	1.21317	1.26243	1.0354	0.830674	0.916825	0.983678	1.00051	1.00746	1.03893	1.09087	0.923409	0.99752
da	M5014_1.02	635	1.30582	1.50696	1.52876	1.34379	1.49308	0.866851	1.81947	1.29871	1.27051	1.48634	1.644	1.05311	0.835823	1.58504	0.997512	1.03318	1.0399	1.03741	1.23907	0.942108	1.75644
HLH4C	M5015_1.02	636	0.825929	0.897844	0.871921	0.87999	0.877256	0.701684	0.753958	0.907429	0.942786	0.879681	1.01614	0.884119	0.735783	0.702783	0.829685	0.835285	0.831042	0.855741	0.90994	0.804503	0.766946
HLH4C	M5016_1.02	637	0.934479	0.961619	0.969122	0.957326	0.964471	0.858425	0.377842	0.982483	0.988984	0.987679	1.01774	0.966226	0.866074	0.352738	0.922088	0.91933	0.941185	0.939218	0.986123	0.911369	0.378988
HLHm3	M5019_1.02	640	0.92188	0.959501	0.959438	0.942716	0.943589	0.837698	0.403318	0.97026	0.975328	0.981335	1.01306	0.958332	0.846932	0.375938	0.90822	0.907317	0.9274	0.929794	0.975359	0.894167	0.403264
HLHm5	M5020_1.02	641	0.946902	0.994902	1.02739	0.992256	0.991186	0.828575	0.545972	1.01762	1.02537	1.03214	1.07314	0.977367	0.841847	0.505588	0.92339	0.926992	0.948515	0.956513	1.02398	0.903561	0.545448
HLHm5	M5021_1.02	642	0.923856	1.01381	1.06002	1.01589	0.965039	0.786655	0.969022	1.02562	1.02463	1.07438	1.07941	0.95765	0.820136	0.924777	0.868505	0.875396	0.880036	1.00365	0.987564	0.900073	0.994312
HLHm7	M5022_1.02	643	1.13937	1.25223	1.08421	1.13671	1.04574	0.898526	0.823472	1.08203	1.13111	1.22404	1.20673	1.05696	0.87044	0.750826	1.09374	1.10412	1.05988	1.015	1.16381	0.941445	0.808306
HLHmbeta	M5023_1.02	644	0.88306	0.977432	0.97554	0.944531	0.906537	0.760772	0.6674	0.983165	0.978765	1.02251	1.02166	0.931392	0.801511	0.630077	0.871474	0.862876	0.887619	0.929177	0.994157	0.866055	0.673199
Met	M5104_1.02	654	0.964891	0.966018	0.967303	0.968816	0.982328	0.959013	0.0912625	0.97745	0.979854	0.972096	0.974472	0.982356	0.959881	0.0900022	0.964882	0.962891	0.966789	0.959557	0.967708	0.96724	0.09202
bigmax	M5108_1.02	658	0.973253	0.976751	0.980606	0.984182	0.975081	0.965542	0.114422	0.986685	0.988638	0.990982	0.991779	0.99663	0.96719	0.1124	0.974632	0.975974	0.97961	0.975019	0.995281	0.977076	0.11605
da	M5115_1.02	663	0.968591	0.976909	0.977734	0.971055	0.976043	0.934198	0.18387	0.984311	0.986129	0.981931	0.996437	0.980396	0.931877	0.174379	0.96566	0.956608	0.969913	0.961612	0.994042	0.954903	0.183923
Side	M5190_1.02	676	0.948742	0.963097	0.970037	0.966932	0.950487	0.914322	0.228495	0.975995	0.980142	0.98167	0.994688	0.981231	0.915021	0.215928	0.952844	0.942889	0.962799	0.957429	0.996663	0.945155	0.228969
tgo	M5218_1.02	678	0.906269	0.932323	0.939198	0.958806	0.958635	0.933483	0.228433	0.969786	0.972128	0.975165	0.971803	1.00761	0.944984	0.228825	0.960414	0.960779	0.978712	0.983289	0.985104	0.964903	0.236869
da	M5228_1.02	684	0.94405	0.960569	0.979179	0.989595	0.977072	0.960016	0.195965	0.984252	0.990671	0.986325	0.995993	1.00548	0.960688	0.192309	0.976524	0.968444	0.983104	0.994909	0.983982	0.981037	0.197541
cyc	M5231_1.02	687	0.91687	0.927006	0.915184	0.927209	0.927243	0.892367	0.187101	0.936177	0.938162	0.940764	0.945185	0.955629	0.89164	0.179905	0.927958	0.913938	0.933135	0.92555	0.954888	0.913524	0.189915
tgo	M5232_1.02	688	0.956434	0.969403	0.973464	0.97314	0.955327	0.929377	0.191816	0.979971	0.983801	0.981405	0.996754	0.98419	0.92907	0.181484	0.96312	0.950622	0.966491	0.961421	0.99844	0.954384	0.192434
tgo	M5235_1.02	690	0.948676	0.964813	0.980608	0.989056	0.978276	0.956602	0.17616	0.986191	0.990924	0.985587	0.994855	1.00372	0.960091	0.173643	0.976644	0.973055	0.982301	0.996405	0.991647	0.979738	0.178607
twi	M5256_1.02	697	1.87108	1.67213	2.12317	1.7563	1.69593	1.2503	6.53584	2.41839	2.768	3.28691	2.98196	1.86928	1.12799	5.97906	1.67078	1.95345	1.23572	1.44667	1.01526	1.32619	6.51944
brk	MA0213.1	765	4.09488	2.53968	2.74666	2.41889	1.82483	1.27008	7.82446	3.18231	2.97965	2.45715	2.63989	2.30483	1.05991	6.71991	0.76021	1.1136	0.956509	1.39442	3.17154	1.25881	7.49473
Rx	Rx_Cell_FBgn0020617	974	0.684011	0.578131	0.54237	0.564459	0.702437	0.626853	1.20714	0.850052	0.852801	0.81126	0.803878	0.790795	0.642395	1.22499	0.880477	0.898024	0.826519	0.929812	0.863788	0.629418	1.26657
# p-value
gene	motif name	motif ID	uppper_intergenic_hC1	uppper_intergenic_hC2	uppper_intergenic_hA	uppper_intergenic_h	uppper_intergenic_Csep	background_promoter_mean	background_promoter_standard_deviation	upstream_intron1_hC1	upstream_intron1_hC2	upstream_intron1_hA	upstream_intron1_h	upstream_intron1_Csep	background_upstream_intron1_mean	background_upstream_intron1_standard_deviation	downstream_intron1_hC1	downstream_intron1_hC2	downstream_intron1_hA	downstream_intron1_h	downstream_intron1_Csep	background_downstream_intron1_mean	background_downstream_intron1_standard_deviation
al	Al_SOLEXA_FBgn0000061	27	0.103967	0.724688	0.723483	0.784508	0.140455			0.000494658	0.00080893	0.0351792	0.00300776	0.0165575			0.0775146	0.0677259	0.098696	0.0103856	0.0907321
brk	brk	95	0.00298489	0.0279987	0.0245793	0.049226	0.184448			0.000589991	0.000813911	0.00488701	0.00386734	0.0159445			0.848607	0.531735	0.694038	0.325104	0.0357974
brk	brk	96	0.00298489	0.0279987	0.0245793	0.049226	0.184448			0.000589991	0.000813911	0.00488701	0.00386734	0.0159445			0.848607	0.531735	0.694038	0.325104	0.0357974
brk	brk_FlyReg_FBgn0024250	97	0.00298489	0.0279987	0.0245793	0.049226	0.184448			0.000589991	0.000813911	0.00488701	0.00386734	0.0159445			0.848607	0.531735	0.694038	0.325104	0.0357974
br	M2535_1.02	574	0.0262287	0.00141134	0.00894595	0.00770623	0.0115119			9.5349e-05	2.77141e-06	7.63551e-07	1.57991e-10	2.87395e-05			0.188417	0.284904	0.0938067	0.186424	0.300622
br	M4778_1.02	598	0.0320169	1.36102e-05	0.000451196	0.271741	0.203506			0.00185479	0.00368119	2.52086e-05	7.46574e-05	0.00108937			0.359927	0.670994	0.200952	0.231402	0.0255381
br	M4779_1.02	599	0.162041	0.00160279	0.117477	0.617662	0.0119519			0.00340278	0.00294821	0.00129414	0.000125736	0.0307679			0.0715736	0.43043	0.564404	0.666112	0.0198304
crp	M4899_1.02	606	0.00114055	6.89984e-07	3.09289e-05	0.000159769	0.00438387			1.28289e-05	1.29741e-06	2.6325e-07	2.29889e-10	0.00834303			0.0944625	0.0539832	0.150003	0.119451	0.0908229
FBgn0263118	M4906_1.02	610	0.0485423	0.016694	0.00214569	0.0205451	0.295473			0.000648203	7.53329e-05	0.000606934	0.00826574	0.0016917			0.249251	0.511758	0.0193336	0.10704	0.0304669
da	M4970_1.02	624	0.0106964	0.00023202	0.000366063	0.000865001	0.101919			1.32449e-05	4.25604e-07	2.01825e-07	1.54382e-10	0.000592835			0.481882	0.539316	0.172567	0.203122	0.0600292
Her	M5004_1.02	629	0.0110958	1.46939e-05	9.14469e-05	0.0033349	0.00995007			2.79971e-06	3.06352e-06	1.43219e-08	1.87426e-09	0.000746481			0.252668	0.258761	0.123012	0.0982635	0.0620972
Hey	M5006_1.02	630	0.00948457	6.4873e-05	0.000104819	0.000571402	0.00737338			2.36704e-06	2.87672e-07	7.73363e-08	2.82777e-09	0.000104531			0.273739	0.230352	0.124442	0.0736162	0.0434704
da	M5010_1.02	631	0.0155429	0.000205725	6.24982e-05	0.00157504	0.019785			1.05794e-06	1.1919e-07	6.68459e-09	8.94946e-10	0.000232654			0.396958	0.431457	0.146928	0.148307	0.0395246
da	M5012_1.02	633	0.00983044	0.000108612	0.00013999	0.000938446	0.00870719			3.34835e-07	2.64671e-08	5.00216e-09	1.71743e-10	2.32834e-05			0.275012	0.313946	0.0957526	0.112008	0.026529
HLH4C	M5013_1.02	634	0.00613439	4.29693e-05	3.38221e-05	0.000682201	0.0106669			8.20359e-07	7.91244e-08	5.06654e-10	8.93673e-11	0.00097531			0.194664	0.147533	0.110268	0.0641014	0.0784541
da	M5014_1.02	635	0.00528214	3.99836e-05	0.000106408	0.00244497	0.0057952			2.46691e-05	3.27301e-05	2.68853e-08	7.79783e-10	0.0264666			0.309214	0.228997	0.198824	0.219962	0.0800389
HLH4C	M5015_1.02	636	0.0254688	0.000349486	0.0031313	0.002708	0.0243451			7.42512e-05	1.76346e-06	0.000433191	7.09721e-09	0.00147196			0.313056	0.284895	0.297027	0.180785	0.118007
HLH4C	M5016_1.02	637	0.00722633	7.59023e-05	0.000111909	0.000597557	0.00699072			4.88419e-08	3.15822e-09	5.37124e-09	1.61315e-11	1.81515e-05			0.341122	0.382572	0.124319	0.159458	0.0462662
HLHm3	M5019_1.02	640	0.00598032	1.85464e-05	8.47873e-05	0.000693818	0.0109799			7.50105e-08	8.17873e-09	2.32683e-09	8.40022e-12	1.01034e-05			0.308756	0.325079	0.114758	0.117714	0.0440896
HLHm5	M5020_1.02	641	0.00497083	2.20159e-05	5.99081e-06	0.000167921	0.00556397			2.63218e-08	2.31832e-09	8.66362e-10	6.17331e-12	6.45022e-05			0.299346	0.275228	0.114152	0.0965149	0.0322502
HLHm5	M5021_1.02	642	0.0459227	0.0011776	0.000555589	0.00309827	0.0559513			0.000311389	0.0002113	1.08649e-05	2.1991e-05	0.0164693			0.659762	0.617306	0.602878	0.0851157	0.213024
HLHm7	M5022_1.02	643	0.000479496	4.80878e-08	0.00280591	0.000367208	0.0576033			6.48311e-06	2.82823e-08	1.11312e-12	1.00802e-10	0.000251798			0.00651228	0.00540179	0.0196038	0.11113	0.0134346
HLHmbeta	M5023_1.02	644	0.0152613	1.41738e-05	7.46929e-05	0.000628579	0.0302179			4.07372e-06	3.12835e-06	2.23747e-08	1.26871e-07	0.00166055			0.444393	0.513919	0.312175	0.105815	0.0559288
Met	M5104_1.02	654	0.209343	0.131942	0.11425	0.0825858	0.0102815			0.000463836	4.93924e-05	0.00869402	0.00366783	8.20069e-05			0.638729	0.737457	0.527349	0.870337	0.480145
bigmax	M5108_1.02	658	0.197741	0.076541	0.0404256	0.0177202	0.220948			0.00157439	0.000389138	0.000106866	0.000150536	3.80579e-05			0.614708	0.549442	0.372561	0.593342	0.0860023
da	M5115_1.02	663	0.0104265	0.000457567	0.0010364	0.0053205	0.0202324			2.72719e-07	4.10809e-08	4.09204e-07	1.22657e-09	1.70412e-05			0.206239	0.447467	0.116351	0.309307	0.0338293
Side	M5190_1.02	676	0.0311755	0.00119045	0.000811753	0.00180924	0.0756654			1.41203e-06	1.18385e-07	7.3813e-08	1.86024e-09	3.02754e-06			0.317038	0.549634	0.129794	0.233311	0.0273289
tgo	M5218_1.02	678	0.934365	0.52623	0.366557	0.0764697	0.156216			0.0328066	0.0186278	0.0107563	0.0264858	2.4608e-05			0.601507	0.589712	0.195299	0.147038	0.226432
da	M5228_1.02	684	0.846562	0.480806	0.0980022	0.0265817	0.211575			0.0189208	0.0032103	0.0100772	0.00131803	0.00025114			0.622772	0.804617	0.436403	0.171358	0.443862
cyc	M5231_1.02	687	0.0510614	0.00386155	0.0533674	0.00855789	0.0452897			1.62453e-05	3.56759e-06	1.25364e-06	6.58019e-07	6.86667e-08			0.143335	0.485171	0.0654233	0.194782	0.0304234
tgo	M5232_1.02	688	0.0402495	0.00145513	0.00142828	0.00192581	0.109271			1.52749e-06	1.07396e-07	3.95167e-07	1.07347e-09	3.41829e-06			0.261919	0.601113	0.178415	0.309113	0.0251839
tgo	M5235_1.02	690	0.711939	0.247485	0.0364349	0.00928712	0.130524			0.00550839	0.000963419	0.00526249	0.000520491	8.66399e-05			0.593257	0.691376	0.414386	0.10457	0.27839
twi	M5256_1.02	697	0.113125	0.155806	0.0560207	0.141936	0.200299			0.00368781	0.0006331	7.41719e-05	0.000491751	0.0474405			0.197957	0.100804	0.521784	0.3361	0.597813
brk	MA0213.1	765	0.00298489	0.0279987	0.0245793	0.049226	0.184448			0.000589991	0.000813911	0.00488701	0.00386734	0.0159445			0.848607	0.531735	0.694038	0.325104	0.0357974
Rx	Rx_Cell_FBgn0020617	974	0.258581	0.708451	0.824059	0.73734	0.257483			0.00499969	0.00353755	0.0133358	0.0216405	0.0416831			0.00787994	0.00675413	0.0196085	0.00340391	0.0665793

## Sheet: upstream_intron1_Ha_all
# raw score
Yellow, genes related to wing formation. Red, p < 0.05
gene	motif name	motif ID	uppper_intergenic_hC1	uppper_intergenic_hC2	uppper_intergenic_hA	uppper_intergenic_h	uppper_intergenic_Csep	background_promoter_mean	background_promoter_standard_deviation	upstream_intron1_hC1	upstream_intron1_hC2	upstream_intron1_hA	upstream_intron1_h	upstream_intron1_Csep	background_upstream_intron1_mean	background_upstream_intron1_standard_deviation	downstream_intron1_hC1	downstream_intron1_hC2	downstream_intron1_hA	downstream_intron1_h	downstream_intron1_Csep	background_downstream_intron1_mean	background_downstream_intron1_standard_deviation
lms	CG13424_Cell_FBgn0034520	171	0.745015	0.637449	0.664854	0.592583	0.7192	0.747736	0.857372	0.904497	0.870946	0.849786	0.883482	0.843731	0.758307	0.874902	0.843296	0.822311	0.82616	0.853015	0.787914	0.731861	0.86166
CG4360	CG4360_F1-3_SANGER_2.5_FBgn0038787	231	10.2769	10.6713	3.52161	5.93892	0.687455	1.65821	26.3728	6.03598	5.67291	6.13443	5.46453	0.952227	1.95509	30.9334	0.560359	1.13993	1.35112	1.41244	0.228907	1.94455	39.5286
Deaf1	Deaf1	283	1.02801	1.19021	1.15972	1.14153	0.923401	0.922671	0.904751	1.16027	1.10738	1.16912	1.12618	1.09363	0.990684	0.926818	1.02004	1.08944	1.13225	1.15249	1.05227	1.03597	0.961225
Deaf1	Deaf1	284	1.02801	1.19021	1.15972	1.14153	0.923401	0.922671	0.904751	1.16027	1.10738	1.16912	1.12618	1.09363	0.990684	0.926818	1.02004	1.08944	1.13225	1.15249	1.05227	1.03597	0.961225
Deaf1	Deaf1_FlyReg_FBgn0013799	285	1.02801	1.19021	1.15972	1.14153	0.923401	0.922671	0.904751	1.16027	1.10738	1.16912	1.12618	1.09363	0.990684	0.926818	1.02004	1.08944	1.13225	1.15249	1.05227	1.03597	0.961225
exd	Exd_SOLEXA_FBgn0000611	367	1.24468	1.19844	1.25381	1.22347	1.11167	1.13148	0.887764	1.36689	1.28743	1.25012	1.28519	1.0384	1.15323	0.904575	1.17383	1.17153	1.15445	1.25144	1.2988	1.16806	0.923243
hth	Hth_Cell_FBgn0001235	483	1.1495	1.04013	1.13427	1.10327	0.965583	1.01659	1.06107	1.36271	1.20001	1.18452	1.2096	1.06058	1.05017	1.07151	1.12109	1.09884	1.07533	1.18369	1.25869	1.07422	1.07891
hth	Hth_SOLEXA_FBgn0001235	485	1.08894	1.07474	1.07455	1.09351	0.980237	1.0194	1.01731	1.31182	1.20411	1.21268	1.23007	1.13926	1.03733	1.02707	1.08102	1.04948	1.06435	1.17477	1.26515	1.07019	1.0281
BRC1_DROME	M2533_1.02	572	2.33803	3.1519	2.16285	3.05814	0.756898	1.36837	5.98014	1.77387	2.74425	3.69562	2.20839	1.58207	1.19853	5.26577	2.8816	2.85557	2.04239	2.4602	2.01253	1.40152	5.75064
da	M4849_1.02	602	0.989521	1.12234	1.09685	1.10361	1.17188	0.746604	1.14398	0.964589	1.00353	1.02904	1.14907	0.885513	0.76943	1.07302	0.950435	0.936548	0.877509	0.944208	0.895811	0.847724	1.17943
HLH4C	M5011_1.02	632	0.539915	0.266681	0.375912	1.27519	0.190594	0.440346	3.00789	0.942222	0.840892	0.991977	1.10332	0.850136	0.487634	3.13267	0.457795	0.410849	0.505416	0.434648	0.21908	0.521521	3.70183
tgo	M5237_1.02	692	2.5212	2.19803	1.05845	1.05544	1.45163	1.76821	25.1976	3.8726	5.24795	6.70119	5.45562	1.20355	1.4952	17.2701	2.68257	3.58613	1.08423	3.66701	0.446119	1.90557	20.4108
tgo	M5238_1.02	693	1.03894	1.25576	1.09732	1.33495	1.30865	0.901684	4.0859	1.45981	1.73533	1.6983	1.70505	1.12498	0.903483	3.82684	1.52043	1.36385	1.12678	1.29552	0.579982	1.07583	4.38551
tai	M5239_1.02	694	1.21496	1.22136	1.84342	1.6224	1.61979	1.24265	6.31894	1.96553	2.21919	3.3643	2.30851	1.4915	1.16753	5.93663	2.08148	2.10227	1.38696	1.54627	0.903273	1.38008	6.67242
tgo	M5240_1.02	695	1.10836	1.18879	1.30683	1.31251	1.29091	0.95203	2.36782	1.37705	1.48238	1.63478	1.65584	1.13685	0.918277	2.20122	1.23044	1.23431	1.08301	1.17143	1.002	1.05363	2.41805
da	M5255_1.02	696	1.10715	1.18243	1.3423	1.34075	1.2937	0.970527	2.62772	1.45564	1.5681	1.68283	1.72718	1.15736	0.930301	2.4675	1.23321	1.24086	1.11649	1.1512	0.980637	1.0751	2.71739
Xrp1	M5276_1.02	700	1.15845	1.34567	1.39652	1.36484	1.38641	0.94703	3.66588	1.49293	1.66913	1.70328	1.86817	1.11198	0.90692	3.18723	1.36589	1.3409	1.07918	1.28898	0.900814	1.07482	3.59286
Deaf1	MA0185.1	736	1.02801	1.19021	1.15972	1.14153	0.923401	0.922671	0.904751	1.16027	1.10738	1.16912	1.12618	1.09363	0.990684	0.926818	1.02004	1.08944	1.13225	1.15249	1.05227	1.03597	0.961225
Mad	Mad_FlyReg_FBgn0011648	841	2.56871	1.72854	1.91028	1.73461	2.90184	1.3898	9.70321	2.34754	2.40736	2.17083	2.43582	1.41021	1.23447	8.33228	2.35181	2.95547	1.63064	1.41686	1.88679	1.36902	8.47146
vis	Vis_SOLEXA_FBgn0033748	1117	1.20225	1.13629	1.20164	1.20834	0.905191	1.08771	1.52897	1.42863	1.2847	1.34144	1.28034	1.09094	1.11364	1.53536	1.30042	1.18157	1.11374	1.3122	1.42853	1.1438	1.55024
# p-value
gene	motif name	motif ID	uppper_intergenic_hC1	uppper_intergenic_hC2	uppper_intergenic_hA	uppper_intergenic_h	uppper_intergenic_Csep	background_promoter_mean	background_promoter_standard_deviation	upstream_intron1_hC1	upstream_intron1_hC2	upstream_intron1_hA	upstream_intron1_h	upstream_intron1_Csep	background_upstream_intron1_mean	background_upstream_intron1_standard_deviation	downstream_intron1_hC1	downstream_intron1_hC2	downstream_intron1_hA	downstream_intron1_h	downstream_intron1_Csep	background_downstream_intron1_mean	background_downstream_intron1_standard_deviation
lms	CG13424_Cell_FBgn0034520		0.497731	0.976761	0.906503	0.995175	0.598504			0.00402108	0.0153403	0.0380653	0.0124951	0.0733549			0.0420789	0.0835819	0.0604112	0.0356735	0.269083
CG4360	CG4360_F1-3_SANGER_2.5_FBgn0038787		0.00910272	0.00528701	0.101631	0.0347001	0.565263			0.0332526	0.0373856	0.0300507	0.0456031	0.66419			0.740359	0.48112	0.436118	0.403162	0.814573
Deaf1	Deaf1		0.0781381	7.09228e-05	0.000891659	0.00223963	0.475679			0.00182484	0.016667	0.000860555	0.0106774	0.0507294			0.578993	0.222409	0.0761742	0.0569736	0.42087
Deaf1	Deaf1		0.0781381	7.09228e-05	0.000891659	0.00223963	0.475679			0.00182484	0.016667	0.000860555	0.0106774	0.0507294			0.578993	0.222409	0.0761742	0.0569736	0.42087
Deaf1	Deaf1_FlyReg_FBgn0013799		0.0781381	7.09228e-05	0.000891659	0.00223963	0.475679			0.00182484	0.016667	0.000860555	0.0106774	0.0507294			0.578993	0.222409	0.0761742	0.0569736	0.42087
exd	Exd_SOLEXA_FBgn0000611		0.0598311	0.136737	0.0385381	0.0930996	0.564995			9.51686e-05	0.00604536	0.0332579	0.0100614	0.978087			0.454035	0.468149	0.575558	0.113549	0.111895
hth	Hth_Cell_FBgn0001235		0.065374	0.361688	0.0768925	0.146524	0.652848			6.07463e-06	0.00984033	0.0180128	0.0100421	0.428446			0.265206	0.366773	0.4803	0.0908437	0.0766335
hth	Hth_SOLEXA_FBgn0001235		0.193047	0.210779	0.230674	0.171793	0.619594			2.33199e-05	0.00360727	0.00257154	0.00195127	0.0704443			0.428344	0.594037	0.520077	0.0897575	0.0581315
BRC1_DROME	M2533_1.02		0.039499	0.00135213	0.0556394	0.00436649	0.861242			0.0461652	0.00021101	1.15248e-06	0.00632026	0.129647			0.00391458	0.00537975	0.065121	0.0202612	0.150545
da	M4849_1.02		0.00868988	3.97018e-05	0.00032745	0.000361269	0.00255104			0.0023744	0.000306753	9.75462e-05	6.26383e-07	0.0560214			0.114424	0.153363	0.339942	0.135214	0.334532
HLH4C	M5011_1.02		0.256318	0.816454	0.533503	0.0083279	0.822786			0.0230261	0.0421791	0.0143944	0.00871269	0.0573142			0.512938	0.59303	0.435979	0.548456	0.804596
tgo	M5237_1.02		0.199155	0.24996	0.560695	0.555069	0.354111			0.0310483	0.00783312	0.00240908	0.00849043	0.495635			0.199397	0.104433	0.705737	0.0986942	0.850956
tgo	M5238_1.02		0.280813	0.106476	0.223896	0.0920024	0.151083			0.0180322	0.00188554	0.00262784	0.00378771	0.172699			0.0873257	0.170314	0.379753	0.218104	0.879274
tai	M5239_1.02		0.445732	0.453143	0.104886	0.18523	0.220264			0.0260695	0.00751294	4.87179e-05	0.00733985	0.179015			0.081621	0.0824713	0.430306	0.307972	0.71306
tgo	M5240_1.02		0.190857	0.0807779	0.0355599	0.0367968	0.100546			0.00140931	0.000137982	7.02847e-06	1.31523e-05	0.073453			0.150121	0.152681	0.399384	0.237463	0.526151
da	M5255_1.02		0.234037	0.121463	0.0433232	0.0472705	0.127011			0.00138107	0.000162208	2.56583e-05	3.13547e-05	0.0874482			0.19569	0.192787	0.379489	0.321893	0.572579
Xrp1	M5276_1.02		0.205929	0.0693921	0.0658743	0.0807349	0.126042			0.00519571	0.000651779	0.000480625	0.000172738	0.155455			0.127682	0.151186	0.448212	0.192348	0.615417
Deaf1	MA0185.1		0.0781381	7.09228e-05	0.000891659	0.00223963	0.475679			0.00182484	0.016667	0.000860555	0.0106774	0.0507294			0.578993	0.222409	0.0761742	0.0569736	0.42087
Mad	Mad_FlyReg_FBgn0011648		0.0742367	0.239486	0.186142	0.244462	0.0766102			0.0296789	0.0225139	0.0431398	0.0260095	0.299242			0.067558	0.0235472	0.262656	0.383428	0.205535
vis	Vis_SOLEXA_FBgn0033748		0.171519	0.308403	0.160467	0.153293	0.869014			0.000894585	0.0307195	0.00794941	0.0425585	0.57225			0.0854476	0.354492	0.595271	0.0783572	0.0656912

## Sheet: downstream_intron1_hC1,2
# raw score
Yellow, genes related to wing formation. Red, p < 0.05
gene	motif name	motif ID	uppper_intergenic_hC1	uppper_intergenic_hC2	uppper_intergenic_hA	uppper_intergenic_h	uppper_intergenic_Csep	background_promoter_mean	background_promoter_standard_deviation	upstream_intron1_hC1	upstream_intron1_hC2	upstream_intron1_hA	upstream_intron1_h	upstream_intron1_Csep	background_upstream_intron1_mean	background_upstream_intron1_standard_deviation	downstream_intron1_hC1	downstream_intron1_hC2	downstream_intron1_hA	downstream_intron1_h	downstream_intron1_Csep	background_downstream_intron1_mean	background_downstream_intron1_standard_deviation
B-H1	BH1_SOLEXA_FBgn0011758	75	0.452478	0.854209	4.16519	3.17944	1.39381	0.76966	0.677723	1.01633	0.875246	2.3805	3.27844	1.1748	0.792654	0.69192	1.47628	1.50114	1.58206	2.06697	1.26015	0.758478	0.676405
br_Z2	br_Z2	89	0.883255	0.891448	0.868299	0.856439	0.897645	0.938681	0.517386	0.880481	0.890519	0.878397	0.852635	0.873876	0.923333	0.506914	0.977225	1.00523	0.904673	0.893273	0.890719	0.908644	0.501294
br_Z2	br_Z2	90	0.883255	0.891448	0.868299	0.856439	0.897645	0.938681	0.517386	0.880481	0.890519	0.878397	0.852635	0.873876	0.923333	0.506914	0.977225	1.00523	0.904673	0.893273	0.890719	0.908644	0.501294
FBgn0052830	CG32830_SOLEXA_5_FBgn0052830	208	4.68086	3.6131	1.3945	4.4087	0.325517	0.451766	4.80868	0.480163	0.440343	0.637376	0.337419	0.560226	0.437561	2.61202	1.1604	1.10716	0.835086	0.662603	1.15842	0.471833	3.33945
CG7368	CG7368_SOLEXA_2.5_FBgn0036179	245	8.9884	551.89	13.9878	3419.04	0.661933	52.5666	2759.52	224.045	3.46054	5721.7	158.645	1.2606	35.0242	1253.94	749.006	3054.08	73.3607	5.55498	95.6009	60.8087	2714.38
crc	Crc_CG6272_SANGER_5_FBgn0000370	266	0.853887	2.08557	0.272622	0.254062	0.328708	0.716431	5.85334	0.644431	0.714348	0.34362	0.350376	0.902687	0.805906	7.53369	2.15606	2.21704	0.739588	0.983321	0.319474	0.722101	6.6133
CG6272	Crc_CG6272_SANGER_5_FBgn0036126	267	0.853887	2.08557	0.272622	0.254062	0.328708	0.716431	5.85334	0.644431	0.714348	0.34362	0.350376	0.902687	0.805906	7.53369	2.15606	2.21704	0.739588	0.983321	0.319474	0.722101	6.6133
crol	crol_F7-16_SANGER_5_FBgn0020309	269	25.3383	657.03	3.33667	371.368	3.71177	43.6267	3370.63	80.6579	6.79933	4688.2	37.2959	0.684619	17.1511	812.015	401.235	439.648	37.1213	2.28045	89.3716	68.6279	5315.89
Dr	Dr	313	0.551227	0.620826	0.65533	0.57108	0.484305	0.743418	1.63094	0.834939	0.742522	0.774221	0.751223	0.922088	0.766203	1.64411	0.953985	1.02113	0.853371	0.882936	0.864823	0.732507	1.60243
Dr	Dr	314	0.551227	0.620826	0.65533	0.57108	0.484305	0.743418	1.63094	0.834939	0.742522	0.774221	0.751223	0.922088	0.766203	1.64411	0.953985	1.02113	0.853371	0.882936	0.864823	0.732507	1.60243
gt	gt	411	0.363912	0.460687	0.351207	0.250674	0.192112	0.467709	5.48847	0.493328	0.341527	0.139186	0.267185	0.431095	0.51051	5.58581	1.18575	1.25668	0.820578	0.758589	0.260935	0.449302	4.20621
gt	gt	412	0.363912	0.460687	0.351207	0.250674	0.192112	0.467709	5.48847	0.493328	0.341527	0.139186	0.267185	0.431095	0.51051	5.58581	1.18575	1.25668	0.820578	0.758589	0.260935	0.449302	4.20621
l(3)neo38	l(3)neo38_SOLEXA_2.5_FBgn0086910	517	25.9764	405.775	13.6932	1299.11	1.8459	30.4728	1105.41	116.332	10.4491	2755.9	37.3713	1.01596	28.9508	1095.39	909.079	2540.31	66.4405	7.3393	69.3282	40.1124	1445.51
lmd	lmd_SANGER_5_FBgn0039039	543	6.33185	2.01841	1.08502	4.12041	0.666998	1.80297	32.7709	2.32788	7.80613	7.15194	2.79277	1.55334	1.32248	36.9181	19.2922	7.69806	3.23773	1.69696	1.96892	1.62494	30.8511
lmd	lmd_SOLEXA_5_FBgn0039039	544	5.90369	3.71176	2.33971	7.72173	0.382412	2.30378	37.9584	3.6733	12.8415	9.20231	3.77463	0.820111	1.6877	36.6317	32.4611	8.79888	4.71837	2.97236	3.57759	2.30086	45.6551
br(var.2)	MA0011.1	702	0.883255	0.891448	0.868299	0.856439	0.897645	0.938681	0.517386	0.880481	0.890519	0.878397	0.852635	0.873876	0.923333	0.506914	0.977225	1.00523	0.904673	0.893273	0.890719	0.908644	0.501294
Dr	MA0188.1	739	0.551227	0.620826	0.65533	0.57108	0.484305	0.743418	1.63094	0.834939	0.742522	0.774221	0.751223	0.922088	0.766203	1.64411	0.953985	1.02113	0.853371	0.882936	0.864823	0.732507	1.60243
gt	MA0447.1	816	0.363912	0.460687	0.351207	0.250674	0.192112	0.467709	5.48847	0.493328	0.341527	0.139186	0.267185	0.431095	0.51051	5.58581	1.18575	1.25668	0.820578	0.758589	0.260935	0.449302	4.20621
rn	rn_SOLEXA_5_FBgn0259172	963	3.14524	3.20183	3.81366	5.92913	2.95884	2.4887	18.5259	3.70874	4.10427	2.63657	3.1452	2.1911	2.67145	15.8203	8.99816	9.45411	3.15422	5.20265	1.9381	2.75916	23.1457
sd_chipseq	sd_chipseq	989	1.12917	1.09799	2.30181	1.1164	1.37622	1.24757	7.54813	2.65164	2.54343	1.25223	1.03799	1.58074	1.30789	8.02196	2.65656	3.16308	1.84675	0.806117	1.15428	1.30568	7.80273
# p-value
gene	motif name	motif ID	uppper_intergenic_hC1	uppper_intergenic_hC2	uppper_intergenic_hA	uppper_intergenic_h	uppper_intergenic_Csep	background_promoter_mean	background_promoter_standard_deviation	upstream_intron1_hC1	upstream_intron1_hC2	upstream_intron1_hA	upstream_intron1_h	upstream_intron1_Csep	background_upstream_intron1_mean	background_upstream_intron1_standard_deviation	downstream_intron1_hC1	downstream_intron1_hC2	downstream_intron1_hA	downstream_intron1_h	downstream_intron1_Csep	background_downstream_intron1_mean	background_downstream_intron1_standard_deviation
B-H1	BH1_SOLEXA_FBgn0011758	75	0.984504	0.998291	0.759228	0.856445	0.521379			0.0617307	0.227164	0.620382	0.473731	0.180908			0.0206763	0.0185436	0.0903174	0.0677499	0.280274
br_Z2	br_Z2	89	0.913537	0.910846	0.968353	0.9836	0.762078			0.928536	0.875423	0.943598	0.99179	0.934771			0.031207	0.00635432	0.538871	0.654399	0.611468
br_Z2	br_Z2	90	0.913537	0.910846	0.968353	0.9836	0.762078			0.928536	0.875423	0.943598	0.99179	0.934771			0.031207	0.00635432	0.538871	0.654399	0.611468
FBgn0052830	CG32830_SOLEXA_5_FBgn0052830	208	0.00014928	0.000167852	0.0235104	0.000154989	0.46438			0.327383	0.429075	0.0904722	0.726771	0.195268			0.0148927	0.0215859	0.0657928	0.171257	0.0503108
CG7368	CG7368_SOLEXA_2.5_FBgn0036179	245	0.574621	0.0118172	0.483666	0.00044563	0.920033			0.0185443	0.883997	1.66982e-06	0.0351476	0.961262			0.00825986	0.000512784	0.188751	0.771836	0.124005
crc	Crc_CG6272_SANGER_5_FBgn0000370	266	0.276764	0.0103281	0.923913	0.93485	0.739462			0.573608	0.499277	0.929636	0.909749	0.314639			0.0163136	0.0162679	0.371663	0.208834	0.698222
CG6272	Crc_CG6272_SANGER_5_FBgn0036126	267	0.276764	0.0103281	0.923913	0.93485	0.739462			0.573608	0.499277	0.929636	0.909749	0.314639			0.0163136	0.0162679	0.371663	0.208834	0.698222
crol	crol_F7-16_SANGER_5_FBgn0020309	269	0.251977	0.00825518	0.666741	0.0188498	0.565191			0.0367058	0.469382	2.0095e-06	0.103038	0.910256			0.0300891	0.0269155	0.281991	0.812155	0.120999
Dr	Dr	313	0.948619	0.869872	0.753169	0.93067	0.954625			0.227005	0.578919	0.441797	0.535528	0.0821724			0.0381837	0.0162346	0.135406	0.10778	0.213648
Dr	Dr	314	0.948619	0.869872	0.753169	0.93067	0.954625			0.227005	0.578919	0.441797	0.535528	0.0821724			0.0381837	0.0162346	0.135406	0.10778	0.213648
gt	gt	411	0.468853	0.370317	0.49976	0.663609	0.660259			0.407823	0.665085	0.977177	0.78395	0.477007			0.0285481	0.0250831	0.0926243	0.124878	0.573308
gt	gt	412	0.468853	0.370317	0.49976	0.663609	0.660259			0.407823	0.665085	0.977177	0.78395	0.477007			0.0285481	0.0250831	0.0926243	0.124878	0.573308
l(3)neo38	l(3)neo38_SOLEXA_2.5_FBgn0086910	517	0.262289	0.00534911	0.430227	0.000499601	0.800711			0.0433682	0.552912	1.69816e-05	0.19478	0.956069			0.00180597	0.000157698	0.145111	0.677702	0.12099
lmd	lmd_SANGER_5_FBgn0039039	543	0.0429472	0.274918	0.495268	0.0940888	0.564907			0.143329	0.0155718	0.0190753	0.11027	0.230926			0.00161256	0.0217758	0.116538	0.287672	0.210824
lmd	lmd_SOLEXA_5_FBgn0039039	544	0.0743174	0.163528	0.310502	0.0417781	0.818418			0.0991045	0.00447462	0.0119792	0.0952867	0.567798			0.00109942	0.0365061	0.112026	0.219901	0.158715
br(var.2)	MA0011.1	702	0.913537	0.910846	0.968353	0.9836	0.762078			0.928536	0.875423	0.943598	0.99179	0.934771			0.031207	0.00635432	0.538871	0.654399	0.611468
Dr	MA0188.1	739	0.948619	0.869872	0.753169	0.93067	0.954625			0.227005	0.578919	0.441797	0.535528	0.0821724			0.0381837	0.0162346	0.135406	0.10778	0.213648
gt	MA0447.1	816	0.468853	0.370317	0.49976	0.663609	0.660259			0.407823	0.665085	0.977177	0.78395	0.477007			0.0285481	0.0250831	0.0926243	0.124878	0.573308
rn	rn_SOLEXA_5_FBgn0259172	963	0.240135	0.21963	0.136576	0.0264418	0.275543			0.120677	0.0639215	0.453623	0.255864	0.642878			0.00681114	0.00623011	0.302462	0.0775446	0.521156
sd_chipseq	sd_chipseq	989	0.496979	0.549594	0.050913	0.512551	0.321645			0.0131884	0.0154223	0.484744	0.682891	0.246564			0.025608	0.0102696	0.138854	0.82606	0.456692

## Sheet: downstream_intron1_hCA
# raw score
Yellow, genes related to wing formation. Red, p < 0.05
gene	motif name	motif ID	uppper_intergenic_hC1	uppper_intergenic_hC2	uppper_intergenic_hA	uppper_intergenic_h	uppper_intergenic_Csep	background_promoter_mean	background_promoter_standard_deviation	upstream_intron1_hC1	upstream_intron1_hC2	upstream_intron1_hA	upstream_intron1_h	upstream_intron1_Csep	background_upstream_intron1_mean	background_upstream_intron1_standard_deviation	downstream_intron1_hC1	downstream_intron1_hC2	downstream_intron1_hA	downstream_intron1_h	downstream_intron1_Csep	background_downstream_intron1_mean	background_downstream_intron1_standard_deviation
Cf2_II	Cf2_II	135	0.968781	0.724937	0.545267	1.79875	1.42931	0.900596	4.42676	1.48292	0.853664	0.89962	0.862798	0.990265	0.878848	4.51333	0.691891	1.20093	1.57605	1.15222	0.901188	0.80136	3.36972
Cf2_II	Cf2_II	136	0.968781	0.724937	0.545267	1.79875	1.42931	0.900596	4.42676	1.48292	0.853664	0.89962	0.862798	0.990265	0.878848	4.51333	0.691891	1.20093	1.57605	1.15222	0.901188	0.80136	3.36972
fd64A	fd64A_SANGER_5_FBgn0004895	375	1.24155	1.21426	1.33311	1.31296	1.22816	1.11301	1.22783	1.09556	1.09562	0.989309	0.9638	0.976284	1.14049	1.25484	1.14032	1.13787	1.22376	0.94571	1.0865	1.08317	1.20379
hb	hb_SANGER_2.5_FBgn0001180	429	1.49604	1.75838	1.93526	2.43117	2.47385	1.71417	6.79571	1.43513	2.39328	1.48235	2.23792	1.69612	1.75819	6.41763	1.65126	1.76149	3.10824	1.48347	2.39196	1.75028	6.56031
br	M2536_1.02	575	1.09338	1.19569	1.05377	0.950391	0.94662	0.93497	3.03407	1.13819	1.17859	1.01484	1.06498	1.09934	0.850191	2.92814	0.905516	0.931553	1.3677	0.826298	1.39269	0.934114	3.14944
Cf2	MA0015.1	705	0.968781	0.724937	0.545267	1.79875	1.42931	0.900596	4.42676	1.48292	0.853664	0.89962	0.862798	0.990265	0.878848	4.51333	0.691891	1.20093	1.57605	1.15222	0.901188	0.80136	3.36972
usp	MA0016.1	706	0.817483	2.43925	1.68483	0.896866	0.617894	0.961647	22.2034	1.3446	1.29812	2.97484	0.599087	0.800316	0.848182	20.0317	3.18517	0.145026	4.28275	0.207433	0.439373	1.01282	20.6715
Optix	Optix_Cell_FBgn0025360	904	0.85166	0.813938	0.893156	0.867552	0.807007	0.895911	1.13755	0.918373	0.872347	0.852524	0.84678	0.873297	0.889247	1.13083	1.00365	0.952559	1.02375	1.01724	0.822406	0.888026	1.13566
Optix	Optix_SOLEXA_FBgn0025360	905	0.887731	0.814654	0.927713	0.886393	0.821667	0.901823	0.914612	0.925557	0.900145	0.832049	0.86765	0.912914	0.898627	0.917411	0.949523	0.92523	1.01356	0.967639	0.818096	0.891124	0.91338
so	So_SOLEXA_FBgn0003460	1021	0.918012	0.841324	0.932869	0.909104	0.811244	0.925553	0.88698	0.935565	0.909689	0.85496	0.876722	0.923428	0.917723	0.880602	0.963822	0.923065	1.01099	0.97648	0.774486	0.904435	0.881375
sug	sug_SANGER_5_FBgn0033782	1040	2.9552	1.36893	1.01919	1.85548	0.801913	1.7754	42.3304	1.52833	5.42102	4.70357	3.3523	0.856992	1.42932	39.5576	3.8105	2.65815	6.25155	2.70029	1.20485	1.69602	46.6697
usp	usp	1109	0.817483	2.43925	1.68483	0.896866	0.617894	0.961647	22.2034	1.3446	1.29812	2.97484	0.599087	0.800316	0.848182	20.0317	3.18517	0.145026	4.28275	0.207433	0.439373	1.01282	20.6715
usp	usp	1110	0.817483	2.43925	1.68483	0.896866	0.617894	0.961647	22.2034	1.3446	1.29812	2.97484	0.599087	0.800316	0.848182	20.0317	3.18517	0.145026	4.28275	0.207433	0.439373	1.01282	20.6715
CG6272	Xrp1_CG6272_SANGER_5_FBgn0036126	1134	0.65487	0.653488	1.46776	1.81178	1.3234	0.804984	4.36242	1.10626	0.910565	0.715988	0.724746	0.984305	0.850334	4.50105	0.731149	0.661298	1.77752	1.16975	0.441947	0.901592	5.09699
Xrp1	Xrp1_CG6272_SANGER_5_FBgn0261113	1135	0.65487	0.653488	1.46776	1.81178	1.3234	0.804984	4.36242	1.10626	0.910565	0.715988	0.724746	0.984305	0.850334	4.50105	0.731149	0.661298	1.77752	1.16975	0.441947	0.901592	5.09699
# p-value
gene	motif name	motif ID	uppper_intergenic_hC1	uppper_intergenic_hC2	uppper_intergenic_hA	uppper_intergenic_h	uppper_intergenic_Csep	background_promoter_mean	background_promoter_standard_deviation	upstream_intron1_hC1	upstream_intron1_hC2	upstream_intron1_hA	upstream_intron1_h	upstream_intron1_Csep	background_upstream_intron1_mean	background_upstream_intron1_standard_deviation	downstream_intron1_hC1	downstream_intron1_hC2	downstream_intron1_hA	downstream_intron1_h	downstream_intron1_Csep	background_downstream_intron1_mean	background_downstream_intron1_standard_deviation
Cf2_II	Cf2_II	135	0.351197	0.691369	0.890031	0.0189449	0.120648			0.026547	0.484557	0.411241	0.464619	0.298433			0.638395	0.0687108	0.00531637	0.0885813	0.313677
Cf2_II	Cf2_II	136	0.351197	0.691369	0.890031	0.0189449	0.120648			0.026547	0.484557	0.411241	0.464619	0.298433			0.638395	0.0687108	0.00531637	0.0885813	0.313677
fd64A	fd64A_SANGER_5_FBgn0004895	375	0.0988221	0.117202	0.0133269	0.0235153	0.189438			0.723521	0.731006	0.987709	0.994073	0.983097			0.245994	0.261034	0.0495067	0.946315	0.465053
hb	hb_SANGER_2.5_FBgn0001180	429	0.614984	0.409615	0.28642	0.0921667	0.135979			0.80716	0.05169	0.770161	0.108996	0.514795			0.536919	0.436983	0.00756351	0.683705	0.166283
br	M2536_1.02	575	0.228492	0.10904	0.268136	0.424875	0.417811			0.0583669	0.0360537	0.155244	0.113798	0.102327			0.505089	0.455657	0.0360118	0.647304	0.104044
Cf2	MA0015.1	705	0.351197	0.691369	0.890031	0.0189449	0.120648			0.026547	0.484557	0.411241	0.464619	0.298433			0.638395	0.0687108	0.00531637	0.0885813	0.313677
usp	MA0016.1	706	0.318051	0.0820369	0.143441	0.295259	0.347683			0.167936	0.177169	0.0403845	0.423912	0.308918			0.0539424	0.892767	0.0280659	0.819451	0.471728
Optix	Optix_Cell_FBgn0025360	904	0.673956	0.855297	0.493839	0.610275	0.754291			0.31874	0.591654	0.708476	0.726857	0.569818			0.0829071	0.215058	0.0468015	0.0688486	0.67453
Optix	Optix_SOLEXA_FBgn0025360	905	0.561432	0.923214	0.341211	0.572076	0.78451			0.299797	0.476834	0.903275	0.706052	0.393812			0.183232	0.297013	0.0301856	0.130425	0.748651
so	So_SOLEXA_FBgn0003460	1021	0.527506	0.922047	0.442255	0.581508	0.886945			0.355121	0.553847	0.898724	0.777793	0.448266			0.171615	0.374976	0.0436212	0.135857	0.908985
sug	sug_SANGER_5_FBgn0033782	1040	0.151717	0.367938	0.447911	0.260885	0.438515			0.26681	0.0392291	0.0516159	0.093879	0.431393			0.101586	0.161205	0.0465741	0.158221	0.291668
usp	usp	1109	0.318051	0.0820369	0.143441	0.295259	0.347683			0.167936	0.177169	0.0403845	0.423912	0.308918			0.0539424	0.892767	0.0280659	0.819451	0.471728
usp	usp	1110	0.318051	0.0820369	0.143441	0.295259	0.347683			0.167936	0.177169	0.0403845	0.423912	0.308918			0.0539424	0.892767	0.0280659	s	0.471728
CG6272	Xrp1_CG6272_SANGER_5_FBgn0036126	1134	0.615735	0.656152	0.0416994	0.0129523	0.118349			0.152894	0.351754	0.670316	0.641456	0.273067			0.635439	0.716753	0.0219396	0.197539	0.818806
Xrp1	Xrp1_CG6272_SANGER_5_FBgn0261113	1135	0.615735	0.656152	0.0416994	0.0129523	0.118349			0.152894	0.351754	0.670316	0.641456	0.273067			0.635439	0.716753	0.0219396	0.197539	0.818806

## Sheet: downstream_intron1_h
# raw score
Yellow, genes related to wing formation. Red, p < 0.05
gene	motif name	motif ID	uppper_intergenic_hC1	uppper_intergenic_hC2	uppper_intergenic_hA	uppper_intergenic_h	uppper_intergenic_Csep	background_promoter_mean	background_promoter_standard_deviation	upstream_intron1_hC1	upstream_intron1_hC2	upstream_intron1_hA	upstream_intron1_h	upstream_intron1_Csep	background_upstream_intron1_mean	background_upstream_intron1_standard_deviation	downstream_intron1_hC1	downstream_intron1_hC2	downstream_intron1_hA	downstream_intron1_h	downstream_intron1_Csep	background_downstream_intron1_mean	background_downstream_intron1_standard_deviation
al	Al_SOLEXA_FBgn0000061	27	0.72301	0.557741	0.553034	0.536506	0.738897	0.606739	1.13351	0.883294	0.860359	0.749296	0.839463	0.80025	0.623886	1.15091	0.743037	0.755452	0.72396	0.850263	0.807844	0.615204	1.20854
B-H1	BH1_Cell_FBgn0011758	74	0.629232	0.722473	0.660011	0.746856	0.658584	0.658993	1.233	0.65469	0.573949	0.599358	0.646491	0.74259	0.709117	1.31929	0.711619	0.620405	0.634199	0.726739	0.730778	0.680575	1.26197
bsh	Bsh_SOLEXA_FBgn0000529	108	0.775644	0.740337	0.767204	0.722085	0.728451	0.780621	0.605342	0.845479	0.797542	0.828277	0.787499	0.841995	0.791537	0.604096	0.821646	0.819337	0.816533	0.847138	0.842419	0.770478	0.599002
btn	Btn_SOLEXA_FBgn0014949	118	0.763901	0.739082	0.771193	0.708113	0.714582	0.799827	0.906032	0.865128	0.801004	0.857518	0.822344	0.862147	0.801083	0.894311	0.815247	0.857403	0.841773	0.891	0.906138	0.769467	0.877031
cad	cad_FlyReg_FBgn0000251	127	1.01733	1.10785	1.02874	1.06127	1.05315	1.06225	0.558876	1.05326	1.05422	1.14559	1.05554	1.14602	1.09743	0.569968	1.1542	1.15699	1.09324	1.17684	1.15143	1.08836	0.574076
lms	CG13424_SOLEXA_2_FBgn0034520	172	0.661687	0.564165	0.588038	0.513393	0.572591	0.625167	0.846421	0.795427	0.755882	0.690001	0.755743	0.814503	0.637353	0.864637	0.696504	0.716741	0.670049	0.766625	0.790545	0.630536	0.880585
FBgn0039905	CG2052_SOLEXA_2.5_FBgn0039905	192	3.1187	3.39661	3.41893	3.93698	4.62753	3.34245	7.65396	3.42515	3.30673	3.01744	3.99228	2.76856	3.5854	7.851	4.08461	4.61713	3.15712	5.58492	2.18508	3.61563	7.79335
CG3407	CG3407_SANGER_2.5_FBgn0031573	219	1.74421	1.40208	1.06178	1.43882	0.771131	1.05734	2.97026	0.991741	1.02214	1.23529	2.20153	0.91897	1.1274	3.29154	1.29168	1.3821	1.21385	1.94329	1.36897	1.17872	3.46691
CG7745	CG7745_SANGER_5_FBgn0033616	247	1.19138	0.822545	0.211201	0.270441	0.942205	0.449934	3.63347	0.870717	0.539863	0.492518	0.954719	0.779933	0.442973	3.3292	0.787887	0.730465	0.726149	1.68857	0.534532	0.432279	3.0671
CG7928	CG7928_SANGER_10_FBgn0039740	248	0.621784	0.672634	0.603926	0.530051	0.409271	1.78463	55.0663	0.825135	0.850415	1.20333	0.277439	47.5977	0.89004	17.8649	1.02393	0.893946	1.02398	7.27319	0.307139	0.971121	16.509
disco-r	disco-r-Cl1_SANGER_5_FBgn0042650	298	0.633309	0.629762	1.78749	0.735553	0.65013	1.06139	6.30362	1.14462	1.106	0.948034	1.56233	1.19622	1.05246	5.58999	0.904545	0.899177	0.913084	2.04376	0.851071	1.05589	5.79055
E5	E5	324	0.79369	0.755311	0.76288	0.710415	0.720022	0.809172	0.78583	0.860173	0.804709	0.863889	0.836057	0.839012	0.803826	0.771165	0.814719	0.856401	0.855856	0.871743	0.835424	0.774783	0.762051
E5	E5	325	0.79369	0.755311	0.76288	0.710415	0.720022	0.809172	0.78583	0.860173	0.804709	0.863889	0.836057	0.839012	0.803826	0.771165	0.814719	0.856401	0.855856	0.871743	0.835424	0.774783	0.762051
ems	Ems_Cell_FBgn0000576	340	0.925853	0.896612	0.895558	0.827438	0.811155	0.927017	0.798243	0.977628	0.923192	0.979567	0.917159	0.923842	0.934804	0.790241	0.954851	0.964851	0.961798	1.00555	0.944633	0.894405	0.767607
en	en_SOLEXA_2_FBgn0000577	347	0.811344	0.765723	0.778236	0.751076	0.751628	0.819285	0.61502	0.925321	0.877501	0.872033	0.895206	0.891702	0.831531	0.622381	0.857613	0.878098	0.862697	0.912628	0.907739	0.81716	0.630959
eve	Eve_Cell_FBgn0000606	359	0.759779	0.689494	0.737857	0.688048	0.685332	0.760717	0.847365	0.785638	0.758722	0.818451	0.755831	0.826522	0.760944	0.824236	0.805146	0.824048	0.821595	0.855306	0.787048	0.737991	0.825049
Hr83	Hr83_SANGER_5_FBgn0037436	479	5.76321	4.39335	2.8794	0.9251	0.829284	1.23691	15.8256	2.98147	2.87398	0.829065	9.32773	1.95155	1.39049	19.3454	0.904923	2.61966	0.590949	8.78021	0.90298	1.77922	23.4092
HLHmdelta	M5024_1.02	645	0.581169	0.654452	0.620625	0.562033	1.34293	0.54689	2.35596	0.812782	0.931058	0.671309	0.78149	0.677051	0.596141	2.43128	0.765582	0.699256	0.620036	0.996727	0.638167	0.632837	2.46371
E5	MA0189.1	740	0.79369	0.755311	0.76288	0.710415	0.720022	0.809172	0.78583	0.860173	0.804709	0.863889	0.836057	0.839012	0.803826	0.771165	0.814719	0.856401	0.855856	0.871743	0.835424	0.774783	0.762051
nub	MA0197.2	749	1.30197	0.707575	0.969734	1.25834	1.28776	1.07983	6.41003	0.888135	0.829101	1.02582	1.0174	0.539632	1.09163	5.50752	0.989026	1.066	1.54085	2.18941	0.416166	1.15397	5.98143
nub	nub	866	1.30197	0.707575	0.969734	1.25834	1.28776	1.07983	6.41003	0.888135	0.829101	1.02582	1.0174	0.539632	1.09163	5.50752	0.989026	1.066	1.54085	2.18941	0.416166	1.15397	5.98143
nub	nub	867	1.30197	0.707575	0.969734	1.25834	1.28776	1.07983	6.41003	0.888135	0.829101	1.02582	1.0174	0.539632	1.09163	5.50752	0.989026	1.066	1.54085	2.18941	0.416166	1.15397	5.98143
nub	nub_NAR_FBgn0085424	869	1.30197	0.707575	0.969734	1.25834	1.28776	1.07983	6.41003	0.888135	0.829101	1.02582	1.0174	0.539632	1.09163	5.50752	0.989026	1.066	1.54085	2.18941	0.416166	1.15397	5.98143
pb	Pb_SOLEXA_FBgn0051481	923	0.767985	0.744913	0.769444	0.706787	0.711634	0.809321	1.00784	0.88198	0.811299	0.874696	0.851843	0.866559	0.809572	0.994577	0.819669	0.864882	0.840664	0.903349	0.912743	0.776825	0.974691
sqz	sqz_SOLEXA_5_FBgn0010768	1029	3.38176	4.58275	4.25224	4.5896	4.14252	3.13443	9.72551	3.42652	3.71363	3.83624	4.63299	2.8046	3.47192	10.19	4.74304	4.08582	2.91501	5.88544	2.3454	3.51091	10.5168
tup	tup_SOLEXA_10_FBgn0003896	1088	0.794558	0.707197	0.633697	0.598946	0.613728	0.7226	0.840132	0.875667	0.812287	0.816131	0.812214	0.837807	0.731635	0.851032	0.759514	0.768002	0.77189	0.857647	0.814478	0.720092	0.855097
tup	Tup_SOLEXA_FBgn0003896	1089	0.821133	0.713345	0.688133	0.581583	0.693505	0.756939	0.927505	0.905339	0.852961	0.869671	0.845874	0.836031	0.766214	0.937366	0.812144	0.797005	0.817671	0.869425	0.778835	0.743746	0.933721
# p-value
gene	motif name	motif ID	uppper_intergenic_hC1	uppper_intergenic_hC2	uppper_intergenic_hA	uppper_intergenic_h	uppper_intergenic_Csep	background_promoter_mean	background_promoter_standard_deviation	upstream_intron1_hC1	upstream_intron1_hC2	upstream_intron1_hA	upstream_intron1_h	upstream_intron1_Csep	background_upstream_intron1_mean	background_upstream_intron1_standard_deviation	downstream_intron1_hC1	downstream_intron1_hC2	downstream_intron1_hA	downstream_intron1_h	downstream_intron1_Csep	background_downstream_intron1_mean	background_downstream_intron1_standard_deviation
al	Al_SOLEXA_FBgn0000061	27	0.103967	0.724688	0.723483	0.784508	0.140455			0.000494658	0.00080893	0.0351792	0.00300776	0.0165575			0.0775146	0.0677259	0.098696	0.0103856	0.0907321
B-H1	BH1_Cell_FBgn0011758	74	0.523272	0.837953	0.118948	0.124034	0.438099			0.46495	0.367942	0.611042	0.171777	0.249747			0.0885718	0.551936	0.502693	0.0380123	0.132335
bsh	Bsh_SOLEXA_FBgn0000529	108	0.528824	0.833292	0.605328	0.898054	0.780522			0.0671099	0.422024	0.142919	0.535233	0.104086			0.118598	0.136863	0.131437	0.0470817	0.148144
btn	Btn_SOLEXA_FBgn0014949	118	0.678454	0.835523	0.649675	0.911289	0.8025			0.113142	0.488043	0.134611	0.335861	0.149216			0.22692	0.0929585	0.116391	0.0376517	0.0938945
cad	cad_FlyReg_FBgn0000251	127	0.844015	0.118118	0.785549	0.501052	0.548392			0.910069	0.912912	0.0701634	0.891562	0.0981037			0.0572429	0.0562221	0.443416	0.021457	0.167805
lms	CG13424_SOLEXA_2_FBgn0034520	172	0.279955	0.85664	0.710096	0.967514	0.700675			0.00219356	0.0113711	0.141252	0.0160492	0.0024084			0.146456	0.0971932	0.245317	0.0253985	0.0662707
FBgn0039905	CG2052_SOLEXA_2.5_FBgn0039905	192	0.617388	0.428039	0.413548	0.150774	0.072065			0.618298	0.727723	0.911816	0.184814	0.961336			0.188787	0.0504399	0.807421	0.00213056	0.975811
CG3407	CG3407_SANGER_2.5_FBgn0031573	219	0.00874463	0.0576165	0.45045	0.0609513	0.817139			0.749699	0.697856	0.261588	4.08437e-05	0.837779			0.293124	0.198309	0.402365	0.00747512	0.267589
CG7745	CG7745_SANGER_5_FBgn0033616	247	0.0247549	0.075514	0.861618	0.731205	0.0868865			0.0330689	0.243999	0.321142	0.0217314	0.0721938			0.0660199	0.0935278	0.0850631	0.00118888	0.256652
CG7928	CG7928_SANGER_10_FBgn0039740	248	0.527369	0.543644	0.550906	0.581999	0.559188			0.35338	0.345654	0.216228	0.782389	3.12716e-06			0.299329	0.346458	0.303847	0.00501595	0.620959
disco-r	disco-r-Cl1_SANGER_5_FBgn0042650	298	0.824533	0.874259	0.0747281	0.735352	0.70486			0.333831	0.376002	0.583463	0.0758955	0.291397			0.588651	0.587048	0.588998	0.0289372	0.535345
E5	E5	324	0.583349	0.841057	0.778773	0.955195	0.852716			0.1085	0.481113	0.0887086	0.238801	0.238221			0.227032	0.0793723	0.064854	0.0491024	0.234432
E5	E5	325	0.583349	0.841057	0.778773	0.955195	0.852716			0.1085	0.481113	0.0887086	0.238801	0.238221			0.227032	0.0793723	0.064854	0.0491024	0.234432
ems	Ems_Cell_FBgn0000576	340	0.493624	0.703712	0.691604	0.953337	0.915522			0.175774	0.594155	0.158837	0.636871	0.57353			0.136454	0.11033	0.101872	0.0303338	0.272636
en	en_SOLEXA_2_FBgn0000577	347	0.553168	0.901923	0.812002	0.930363	0.845265			0.00665383	0.0967322	0.125978	0.047365	0.0728141			0.182432	0.0982887	0.144442	0.0244333	0.108095
eve	Eve_Cell_FBgn0000606	359	0.487865	0.894204	0.626414	0.87008	0.788193			0.295816	0.506912	0.111859	0.528382	0.114827			0.1292	0.0846176	0.073937	0.0339431	0.285269
Hr83	Hr83_SANGER_5_FBgn0037436	479	0.0120221	0.0193844	0.0730271	0.478601	0.448559			0.0758167	0.0805997	0.657427	0.00134603	0.204639			0.677858	0.188725	0.856905	0.00874642	0.534011
HLHmdelta	M5024_1.02	645	0.363491	0.221053	0.287797	0.402966	0.0123673			0.0741458	0.0182888	0.261982	0.105635	0.268085			0.201123	0.30995	0.479815	0.0391914	0.408408
E5	MA0189.1	740	0.583349	0.841057	0.778773	0.955195	0.852716			0.1085	0.481113	0.0887086	0.238801	0.238221			0.227032	0.0793723	0.064854	0.0491024	0.234432
nub	MA0197.2	749	0.260357	0.813867	0.516713	0.284438	0.27643			0.717938	0.803552	0.533464	0.536809	0.97954			0.600548	0.512471	0.15407	0.0271599	0.944258
nub	nub	866	0.260357	0.813867	0.516713	0.284438	0.27643			0.717938	0.803552	0.533464	0.536809	0.97954			0.600548	0.512471	0.15407	0.0271599	0.944258
nub	nub	867	0.260357	0.813867	0.516713	0.284438	0.27643			0.717938	0.803552	0.533464	0.536809	0.97954			0.600548	0.512471	0.15407	0.0271599	0.944258
nub	nub_NAR_FBgn0085424	869	0.260357	0.813867	0.516713	0.284438	0.27643			0.717938	0.803552	0.533464	0.536809	0.97954			0.600548	0.512471	0.15407	0.0271599	0.944258
pb	Pb_SOLEXA_FBgn0051481	923	0.683785	0.823053	0.688567	0.913305	0.810617			0.109764	0.47392	0.126429	0.233892	0.188169			0.260195	0.114834	0.167226	0.0474485	0.116173
sqz	sqz_SOLEXA_5_FBgn0010768	1029	0.331381	0.026625	0.0728423	0.0397261	0.15389			0.497778	0.309942	0.244051	0.0392971	0.851246			0.0613096	0.209163	0.797578	0.00624213	0.854955
tup	tup_SOLEXA_10_FBgn0003896	1088	0.141413	0.59141	0.928025	0.98005	0.890731			0.00362621	0.05152	0.0451957	0.0624013	0.0342678			0.250822	0.218121	0.183822	0.0207253	0.164305
tup	Tup_SOLEXA_FBgn0003896	1089	0.188908	0.746295	0.83802	0.996919	0.721968			0.0089688	0.0563364	0.0316559	0.0835365	0.129845			0.152896	0.214809	0.125293	0.0422143	0.347303

## Sheet: downstream_intron1_Csep
# raw score
Yellow, genes related to wing formation. Red, p < 0.05
gene	motif name	motif ID	uppper_intergenic_hC1	uppper_intergenic_hC2	uppper_intergenic_hA	uppper_intergenic_h	uppper_intergenic_Csep	background_promoter_mean	background_promoter_standard_deviation	upstream_intron1_hC1	upstream_intron1_hC2	upstream_intron1_hA	upstream_intron1_h	upstream_intron1_Csep	background_upstream_intron1_mean	background_upstream_intron1_standard_deviation	downstream_intron1_hC1	downstream_intron1_hC2	downstream_intron1_hA	downstream_intron1_h	downstream_intron1_Csep	background_downstream_intron1_mean	background_downstream_intron1_standard_deviation
FBgn0000095	Antp_Cell_FBgn0000095	32	0.589259	0.736822	0.730672	0.602658	0.587574	0.830721	1.47856	0.840221	0.78376	0.747667	0.821263	0.889484	0.838248	1.47719	0.748413	0.749291	0.758782	0.795073	1.08854	0.787888	1.43525
brk	brk	95	0.780846	0.784349	0.851341	0.889959	0.881402	1.27008	7.82446	0.911624	0.964021	0.966181	0.733638	0.812373	1.05991	6.71991	0.961139	0.906415	0.879089	0.897481	0.86473	1.25881	7.49473
brk	brk	96	0.695448	0.775846	0.49098	0.796338	0.8428	1.27008	7.82446	0.952408	0.912766	1.06445	0.838142	1.08157	1.05991	6.71991	0.80038	0.836883	0.540491	0.547609	0.96531	1.25881	7.49473
brk	brk_FlyReg_FBgn0024250	97	0.946799	0.914501	0.850188	1.23453	0.872287	1.27008	7.82446	0.807248	0.818298	0.809404	1.0374	0.834415	1.05991	6.71991	1.21708	1.19907	1.06144	1.03493	1.12435	1.25881	7.49473
btn	btn	115	0.825172	0.83703	0.935314	0.840329	0.802464	0.905546	1.0426	0.918244	0.863202	0.935266	0.848871	0.939436	0.90824	1.02845	0.872105	0.871865	0.867104	0.957917	1.08294	0.876996	1.01202
btn	btn	116	0.825172	0.83703	0.935314	0.840329	0.802464	0.905546	1.0426	0.918244	0.863202	0.935266	0.848871	0.939436	0.90824	1.02845	0.872105	0.871865	0.867104	0.957917	1.08294	0.876996	1.01202
btn	Btn_Cell_FBgn0014949	117	0.746092	0.79907	0.877393	0.779524	0.745387	0.824951	1.02755	0.891039	0.852156	0.868515	0.796617	0.961583	0.826765	1.01332	0.786395	0.794006	0.814971	0.865645	1.03205	0.81183	1.0262
CG12236	CG12236_SANGER_10_FBgn0029822	160	2.35745	2.03026	0.636391	0.750973	1.05395	1.07588	11.8826	0.800391	0.788183	0.784942	0.560924	0.741357	0.897256	8.72612	0.633717	0.436573	0.412457	1.86061	3.48588	1.02253	9.42639
CG8281	CG8281_SANGER_5_FBgn0035824	250	1.84478	1.91607	1.44325	2.06641	0.859821	1.21347	4.11511	1.20956	1.23787	1.36798	1.64712	0.944631	1.2342	4.20611	1.38541	1.1625	0.89268	1.5641	2.91001	1.16554	4.04292
ct	Ct_SOLEXA_FBgn0004198	274	0.970549	0.920563	0.931271	0.854643	0.909897	0.864971	1.36851	0.901592	0.977632	0.821952	0.698359	0.894186	0.871415	1.38073	0.839394	0.811284	0.87055	0.888323	1.19408	0.903286	1.41255
Dfd	Dfd	288	0.803531	0.806532	0.903832	0.745254	0.705534	0.884769	1.4049	0.915826	0.855574	0.927497	0.880225	0.91743	0.88063	1.3878	0.813165	0.750567	0.730411	0.897154	1.14223	0.851284	1.36203
Dfd	Dfd	289	0.803531	0.806532	0.903832	0.745254	0.705534	0.884769	1.4049	0.915826	0.855574	0.927497	0.880225	0.91743	0.88063	1.3878	0.813165	0.750567	0.730411	0.897154	1.14223	0.851284	1.36203
Dfd	Dfd_Cell_FBgn0000439	290	0.780706	0.76881	0.914332	0.689337	0.695711	0.817319	1.46642	0.903651	0.868838	0.890298	0.84312	0.886044	0.808659	1.43532	0.717814	0.662419	0.638406	0.79478	1.10032	0.79489	1.43917
FBgn0000462	dl_NBT_FBgn0000462	304	1.16464	0.807481	0.498814	0.340822	0.216359	1.64064	17.8863	2.19132	2.05163	1.44604	2.06045	1.76067	1.34891	13.6229	1.96098	2.35826	1.04688	0.73831	5.18569	1.66311	15.9858
dpn	dpn_SANGER_10_FBgn0010109	312	0.104016	0.562963	0.174846	0.228038	0.28386	0.832073	36.85	1.62432	1.50966	1.11275	1.31766	0.332567	0.789653	39.0273	0.365426	0.269085	0.18199	0.216471	58.2588	1.25008	42.1997
E(spl)m8-HLH	E(spl)_SANGER_5_FBgn0000591	323	0.356732	1.74403	0.828008	1.19712	0.558678	0.928191	17.1777	1.85708	1.73813	0.268471	1.58632	0.438699	1.23859	26.8003	1.9541	1.96229	1.47116	2.31765	9.02552	1.38623	18.3791
Ets98B	Ets98B_SANGER_10_FBgn0005659	356	0.678805	1.36622	0.92029	0.603284	2.2623	0.540584	5.6518	0.443439	0.360546	0.442706	0.751547	0.514513	0.563764	6.27307	0.420525	0.38864	0.385353	0.294859	1.97227	0.528314	5.20947
ftz-f1	ftz-f1_FlyReg_FBgn0001078	395	1.51788	1.07757	0.493266	0.872313	1.08818	1.19835	42.0539	1.13012	0.678535	0.710474	0.864056	0.789839	1.72268	100.9	0.647004	0.713663	0.602863	0.564224	4.41524	0.905897	10.5277
GATAd	GATAd_SANGER_5_FBgn0032223	397	0.705382	0.611188	0.715804	0.719228	0.607755	0.779808	2.74602	0.762729	0.651717	0.634513	0.705413	1.30659	0.763955	2.74062	0.838214	0.887043	0.73075	1.07708	1.34819	0.74421	2.68904
Clk	gce_Clk_SANGER_5_FBgn0023076	399	0.59226	0.921867	0.261746	0.350594	0.360182	0.83614	9.49669	1.95469	2.63972	1.27065	0.6678	0.669952	0.951604	9.84848	1.60973	1.54049	0.43487	0.478491	4.40703	1.08382	11.1164
gce	gce_Clk_SANGER_5_FBgn0261703	400	0.59226	0.921867	0.261746	0.350594	0.360182	0.83614	9.49669	1.95469	2.63972	1.27065	0.6678	0.669952	0.951604	9.84848	1.60973	1.54049	0.43487	0.478491	4.40703	1.08382	11.1164
gsb	gsb_SOLEXA_5_FBgn0001148	405	0.204902	0.272076	0.715333	0.520994	2.63516	0.569888	13.4812	0.355637	0.473528	0.327423	0.355046	0.603851	0.528328	13.966	1.02316	0.864651	1.84	0.507791	5.40181	0.760235	18.8227
h	h	415	0.525488	0.763747	0.611451	0.61441	0.819982	0.938545	17.6708	1.30895	1.55904	0.865301	1.0374	0.580637	0.712834	13.4392	0.448896	0.374332	0.408432	0.399208	11.4192	0.985531	12.2339
h	h	416	0.525488	0.763747	0.611451	0.61441	0.819982	0.938545	17.6708	1.30895	1.55904	0.865301	1.0374	0.580637	0.712834	13.4392	0.448896	0.374332	0.408432	0.399208	11.4192	0.985531	12.2339
h	h_NAR_FBgn0001168	417	0.340222	0.451697	0.34591	0.304971	0.406334	0.861142	27.3219	0.919765	1.27553	0.613123	0.774415	0.367583	0.598692	21.0107	0.284066	0.167701	0.29012	0.189203	19.7651	0.866892	20.5093
h	h_SANGER_5_FBgn0001168	418	0.342085	0.51465	0.247255	0.249134	0.426	0.713135	36.9644	0.862673	0.834504	0.54703	0.72685	0.367158	0.512289	30.4984	0.303918	0.313482	0.111717	0.0684528	12.4883	0.546577	11.7829
hkb	hkb	443	1.67724	0.427792	0.385334	0.454899	1.53266	0.643196	12.2166	0.745205	1.75634	3.12929	0.518392	0.45064	0.503125	10.5078	2.20328	2.29356	0.644902	0.348554	5.01294	0.697589	13.9416
hkb	hkb	444	1.67724	0.427792	0.385334	0.454899	1.53266	0.643196	12.2166	0.745205	1.75634	3.12929	0.518392	0.45064	0.503125	10.5078	2.20328	2.29356	0.644902	0.348554	5.01294	0.697589	13.9416
FBgn0001204	hkb_NAR_FBgn0001204	445	1.67724	0.427792	0.385334	0.454899	1.53266	0.643196	12.2166	0.745205	1.75634	3.12929	0.518392	0.45064	0.503125	10.5078	2.20328	2.29356	0.644902	0.348554	5.01294	0.697589	13.9416
da	HLH4C_da_SANGER_5_4_FBgn0000413	452	1.80487	0.440544	0.840387	1.15907	1.0901	1.3863	26.222	0.730374	0.773248	0.648361	1.56874	0.779159	0.920678	10.9172	0.42361	0.473073	1.19047	0.376162	3.93956	1.01716	16.0479
HLH4C	HLH4C_da_SANGER_5_4_FBgn0011277	453	1.80487	0.440544	0.840387	1.15907	1.0901	1.3863	26.222	0.730374	0.773248	0.648361	1.56874	0.779159	0.920678	10.9172	0.42361	0.473073	1.19047	0.376162	3.93956	1.01716	16.0479
E(spl)m3-HLH	HLHm3_SANGER_5_FBgn0002609	459	0.364778	2.43383	0.209184	0.290479	0.306065	0.662466	7.14441	0.989964	0.977308	0.439807	0.745575	0.50653	0.808658	9.73048	1.24346	1.17194	0.801903	0.942984	7.38238	0.931913	10.5477
E(spl)m5-HLH	HLHm5_FlyReg_FBgn0002631	460	0.582941	0.919495	0.710583	0.789171	0.72765	0.801215	3.79988	1.23514	1.22476	0.773346	1.80763	0.797059	0.813438	4.27475	1.218	1.18015	1.15433	1.3526	3.23746	0.934407	4.21677
E(spl)m5-HLH	HLHm5_SANGER_5_FBgn0002631	461	0.037568	2.12917	2.2061	4.5203	0.68155	2.21877	41.739	0.508913	0.444382	0.178869	2.84943	0.322248	3.1331	66.1104	0.832579	0.766581	0.829458	2.83877	29.7963	4.27401	58.0636
E(spl)mbeta-HLH	HLHmbeta_SANGER_10_FBgn0002733	463	0.389872	1.03462	0.330828	0.367089	0.357282	0.591137	6.58329	0.77143	0.848391	0.511665	0.632715	0.564004	0.604742	6.12213	0.638718	0.538606	0.467847	0.436779	2.71245	0.725203	6.87572
E(spl)mdelta-HLH	HLHmdelta_SANGER_10_FBgn0002734	464	0.376827	2.20207	0.270254	0.310315	0.28009	0.617849	6.11249	0.953355	0.99404	0.350717	0.799489	0.526539	0.705644	7.70478	0.894232	0.822472	0.740694	0.805165	6.58783	0.796308	8.08233
E(spl)mgamma-HLH	HLHmgamma_SANGER_10_FBgn0002735	465	0.296952	0.845659	0.488304	0.713085	0.287114	0.796898	18.1265	1.39133	1.31039	0.210221	1.30809	0.466678	1.07353	29.0195	1.13193	1.09091	0.804473	1.32843	15.0464	1.11648	20.4432
ken	ken_SANGER_10_FBgn0011236	499	1.58178	1.0495	0.631709	1.16845	1.34458	1.27616	6.98275	1.08843	1.57206	1.76972	1.32628	1.76224	1.19738	6.70569	1.37379	1.23538	1.3263	1.23628	3.26262	1.40679	7.81504
Kr	Kr	509	0.852434	1.85094	1.17746	1.26111	2.30887	0.876013	4.18327	0.783839	0.606223	1.02623	0.568763	1.5403	0.884641	4.65765	1.19231	1.2255	0.61965	0.64049	1.95322	0.851478	3.75663
KR	KR	510	0.399966	1.13657	1.31232	0.78531	1.09594	1.07982	12.2994	0.575568	0.355479	0.701645	0.547029	1.05941	0.999047	10.359	0.64605	0.548392	1.3	0.340949	3.37311	0.976282	10.2396
Kr	Kr_NAR_FBgn0001325	512	0.852434	1.13657	1.17746	1.26111	1.09594	0.876013	4.18327	0.783839	0.606223	0.701645	0.547029	1.05941	0.884641	4.65765	1.19231	1.2255	1.3	0.64049	1.95322	0.851478	3.75663
brk	M2022_1.02	569	1.00644	0.973837	1.01868	0.994756	0.847391	0.917751	0.627212	0.961248	0.908226	0.910773	0.893118	0.952312	0.917316	0.628419	0.893879	0.885087	0.964288	0.906619	1.09763	0.939808	0.635962
twi	M2056_1.02	570	0.54671	0.597045	0.85325	0.898343	0.440487	0.784827	3.26574	0.805269	0.741155	0.706828	0.708215	1.10097	0.849536	3.54513	0.433872	0.985352	1.05479	0.503799	2.11891	0.810959	3.37133
br	M2534_1.02	573	0.00740026	0.0402813	0.0613638	0.0621215	0.101731	0.509287	15.2082	0.0562295	0.0490162	0.0614884	0.0957779	0.341762	0.608426	16.915	0.202546	0.0715572	0.0959477	0.146067	6.6518	0.639761	17.2926
amos	M4735_1.02	581	0.295183	0.336616	0.87484	0.882141	0.180093	0.743626	11.4132	0.185572	0.17117	0.579607	2.78881	1.53411	0.684619	10.2476	0.823135	0.833022	0.104314	1.666	5.47422	0.721134	10.4109
br	M4771_1.02	591	0.311607	0.363804	0.671303	0.68111	0.552667	0.652197	8.41192	0.212362	0.189244	0.453417	2.09541	1.26001	0.618808	7.79958	0.90483	0.893198	0.0891989	1.17457	3.91657	0.649794	7.89746
br	M4778_1.02	598	0.921583	1.12949	1.06827	0.797739	0.843879	0.750381	1.08289	0.962413	0.938688	1.04591	1.04218	1.00363	0.764964	1.05374	0.848397	0.784088	0.885452	0.881448	1.09814	0.823454	1.11022
br	M4779_1.02	599	0.943923	1.08684	0.955967	0.841548	1.13687	0.867123	0.986315	1.01515	1.01219	1.02981	1.08685	0.975261	0.853701	0.950875	1.01195	0.915803	0.892646	0.872365	1.16096	0.905908	0.988623
Clk	M4893_1.02	604	0.886083	0.950617	0.913436	0.891907	1.07166	0.87946	0.722176	1.03332	1.01321	0.877746	0.977828	0.922183	0.889514	0.719733	0.995908	0.980165	1.00105	0.940873	1.128	0.925971	0.760015
da	M4910_1.02	611	1.00698	0.958696	1.01834	1.02356	0.985155	0.933677	0.389366	0.95774	0.964989	1.02692	1.01353	0.957411	0.948723	0.394225	0.963716	0.945515	0.97781	1.01501	1.05645	0.964649	0.408289
Hey	M5006_1.02	630	0.858587	0.912522	0.924343	0.903707	0.912871	0.7409	0.591023	0.935088	0.944886	0.955362	0.991101	0.918842	0.774842	0.54602	0.860075	0.86705	0.881978	0.899753	0.956022	0.835501	0.586281
da	M5010_1.02	631	0.894904	0.945477	0.979697	0.934527	0.930491	0.785145	0.607805	0.975497	0.985403	1.00678	1.0343	0.943356	0.804992	0.56164	0.880386	0.87673	0.913258	0.916673	0.996923	0.870155	0.602469
da	M5012_1.02	633	0.914248	0.947018	0.956622	0.940105	0.948924	0.831236	0.430033	0.965658	0.973288	0.981666	1.00595	0.954843	0.842137	0.398699	0.91025	0.907236	0.930679	0.931015	0.990751	0.892355	0.427387
HLH4C	M5016_1.02	637	0.934479	0.961619	0.969122	0.957326	0.964471	0.858425	0.377842	0.982483	0.988984	0.987679	1.01774	0.966226	0.866074	0.352738	0.922088	0.91933	0.941185	0.939218	0.986123	0.911369	0.378988
HLHm3	M5019_1.02	640	0.92188	0.959501	0.959438	0.942716	0.943589	0.837698	0.403318	0.97026	0.975328	0.981335	1.01306	0.958332	0.846932	0.375938	0.90822	0.907317	0.9274	0.929794	0.975359	0.894167	0.403264
HLHm5	M5020_1.02	641	0.946902	0.994902	1.02739	0.992256	0.991186	0.828575	0.545972	1.01762	1.02537	1.03214	1.07314	0.977367	0.841847	0.505588	0.92339	0.926992	0.948515	0.956513	1.02398	0.903561	0.545448
da	M5115_1.02	663	0.968591	0.976909	0.977734	0.971055	0.976043	0.934198	0.18387	0.984311	0.986129	0.981931	0.996437	0.980396	0.931877	0.174379	0.96566	0.956608	0.969913	0.961612	0.994042	0.954903	0.183923
Side	M5190_1.02	676	0.948742	0.963097	0.970037	0.966932	0.950487	0.914322	0.228495	0.975995	0.980142	0.98167	0.994688	0.981231	0.915021	0.215928	0.952844	0.942889	0.962799	0.957429	0.996663	0.945155	0.228969
cyc	M5231_1.02	687	0.91687	0.927006	0.915184	0.927209	0.927243	0.892367	0.187101	0.936177	0.938162	0.940764	0.945185	0.955629	0.89164	0.179905	0.927958	0.913938	0.933135	0.92555	0.954888	0.913524	0.189915
tgo	M5232_1.02	688	0.956434	0.969403	0.973464	0.97314	0.955327	0.929377	0.191816	0.979971	0.983801	0.981405	0.996754	0.98419	0.92907	0.181484	0.96312	0.950622	0.966491	0.961421	0.99844	0.954384	0.192434
Dfd	MA0186.1	737	0.803531	0.806532	0.903832	0.745254	0.705534	0.884769	1.4049	0.915826	0.855574	0.927497	0.880225	0.91743	0.88063	1.3878	0.813165	0.750567	0.730411	0.897154	1.14223	0.851284	1.36203
brk	MA0213.1	765	4.09488	2.53968	2.74666	2.41889	1.82483	1.27008	7.82446	3.18231	2.97965	2.45715	2.63989	2.30483	1.05991	6.71991	0.76021	1.1136	0.956509	1.39442	3.17154	1.25881	7.49473
btn	MA0215.1	767	0.825172	0.83703	0.935314	0.840329	0.802464	0.905546	1.0426	0.918244	0.863202	0.935266	0.848871	0.939436	0.90824	1.02845	0.872105	0.871865	0.867104	0.957917	1.08294	0.876996	1.01202
h	MA0449.1	818	0.525488	0.763747	0.611451	0.61441	0.819982	0.938545	17.6708	1.30895	1.55904	0.865301	1.0374	0.580637	0.712834	13.4392	0.448896	0.374332	0.408432	0.399208	11.4192	0.985531	12.2339
hkb	MA0450.1	819	1.67724	0.427792	0.385334	0.454899	1.53266	0.643196	12.2166	0.745205	1.75634	3.12929	0.518392	0.45064	0.503125	10.5078	2.20328	2.29356	0.644902	0.348554	5.01294	0.697589	13.9416
Kr	MA0452.1	821	0.852434	1.13657	1.17746	1.26111	1.09594	0.876013	4.18327	0.783839	0.606223	0.701645	0.547029	1.05941	0.884641	4.65765	1.19231	1.2255	1.3	0.64049	1.95322	0.851478	3.75663
Kr	MA0452.2	822	0.399966	1.85094	1.31232	0.78531	2.30887	1.07982	12.2994	0.575568	0.355479	1.02623	0.568763	1.5403	0.999047	10.359	0.64605	0.548392	0.61965	0.340949	3.37311	0.976282	10.2396
Met	Met_Clk_SANGER_5_FBgn0002723	846	0.269875	1.14394	0.312894	0.278904	0.359386	0.661717	6.19081	0.662602	0.84626	0.535057	0.314781	1.01126	0.712082	5.98033	1.30946	1.18042	0.920323	1.27629	4.47724	0.771036	6.5254
Clk	Met_Clk_SANGER_5_FBgn0023076	847	0.269875	1.14394	0.312894	0.278904	0.359386	0.661717	6.19081	0.662602	0.84626	0.535057	0.314781	1.01126	0.712082	5.98033	1.30946	1.18042	0.920323	1.27629	4.47724	0.771036	6.5254
odd	odd_NBT_1.5_FBgn0002985	880	0.847509	0.724806	0.840067	0.913902	0.555737	0.915485	3.628	0.848962	0.796359	0.959436	0.851587	1.16756	0.833951	3.48343	0.887982	0.928764	0.91313	0.789606	1.71592	0.845157	3.27921
odd	odd_NBT_2.5_FBgn0002985	881	0.507478	0.38858	0.60777	0.771026	0.319903	0.731577	5.17176	0.569929	0.513315	0.993614	0.667437	1.251	0.670568	4.96672	0.531489	0.711879	0.654044	0.376267	3.56731	0.674932	4.74354
odd	odd_NBT_5_FBgn0002985	882	0.204568	0.168	0.591531	0.70331	0.18503	0.748635	6.85445	0.622938	0.574138	0.465999	0.634313	1.45567	0.655209	6.39754	0.220828	0.716139	0.656363	0.136516	2.1379	0.702649	6.65773
Poxm	Poxm_SOLEXA_5_FBgn0003129	940	1.4209	1.90725	1.64285	1.52711	1.11935	0.882865	4.92901	1.07445	1.04341	1.05292	1.11524	0.769613	0.862612	4.22065	0.865339	1.09666	0.861402	0.878949	2.43717	0.992957	4.03812
prd	prd_NAR_FBgn0003145	949	0.487926	0.374194	0.771998	1.04285	1.66318	0.589603	7.48355	0.963041	1.03207	0.378581	0.687946	0.578826	0.574171	7.27422	1.27681	1.14901	1.52695	0.717459	3.35514	0.713199	9.49702
prd	prd_SOLEXA_5_FBgn0003145	950	0.219342	0.257399	1.44784	0.962585	3.34098	0.841639	17.6813	1.24201	1.55333	0.42694	0.748331	0.583153	0.750128	17.1609	2.14131	2.13266	1.94727	1.24748	5.99965	1.14027	22.7239
sob	sob_SOLEXA_5_FBgn0004892	1023	1.30146	1.12872	0.97322	1.26228	1.20417	0.887439	7.83786	1.19442	1.19341	0.799707	0.761303	0.765211	0.820687	7.22358	0.787855	0.902423	0.879071	0.743688	4.84276	0.808717	6.8209
Sp1	Sp1_SOLEXA_2.5_FBgn0020378	1027	2.21521	2.01552	1.20818	2.18261	4.78558	2.98882	131.999	2.32143	1.95284	6.18398	1.20111	1.77171	2.01796	67.5452	1.17609	0.912681	0.448635	0.620004	8.40853	1.52359	39.0777
tai	tai_SANGER_5_FBgn0041092	1048	0.469963	0.419846	0.428114	0.647091	0.478121	0.72867	11.4682	2.24462	2.18522	1.50488	0.496206	0.739438	0.92538	12.5247	0.763419	0.645329	0.694056	0.913272	6.20072	1.01957	15.6902
# p-value
gene	motif name	motif ID	uppper_intergenic_hC1	uppper_intergenic_hC2	uppper_intergenic_hA	uppper_intergenic_h	uppper_intergenic_Csep	background_promoter_mean	background_promoter_standard_deviation	upstream_intron1_hC1	upstream_intron1_hC2	upstream_intron1_hA	upstream_intron1_h	upstream_intron1_Csep	background_upstream_intron1_mean	background_upstream_intron1_standard_deviation	downstream_intron1_hC1	downstream_intron1_hC2	downstream_intron1_hA	downstream_intron1_h	downstream_intron1_Csep	background_downstream_intron1_mean	background_downstream_intron1_standard_deviation
FBgn0000095	Antp_Cell_FBgn0000095	32	0.990869	0.82237	0.81451	0.988645	0.955565			0.470403	0.734898	0.863487	0.556112	0.283366			0.629685	0.620379	0.595658	0.446408	0.0479277
brk	brk	95	0.00298489	0.0279987	0.0245793	0.049226	0.184448			0.000589991	0.000813911	0.00488701	0.00386734	0.0159445			0.848607	0.531735	0.694038	0.325104	0.0357974
brk	brk	96	0.00298489	0.0279987	0.0245793	0.049226	0.184448			0.000589991	0.000813911	0.00488701	0.00386734	0.0159445			0.848607	0.531735	0.694038	0.325104	0.0357974
brk	brk_FlyReg_FBgn0024250	97	0.00298489	0.0279987	0.0245793	0.049226	0.184448			0.000589991	0.000813911	0.00488701	0.00386734	0.0159445			0.848607	0.531735	0.694038	0.325104	0.0357974
btn	btn	115	0.833008	0.83031	0.338621	0.787101	0.815926			0.421345	0.777225	0.312815	0.831181	0.31142			0.510525	0.510293	0.541663	0.141186	0.0483021
btn	btn	116	0.833008	0.83031	0.338621	0.787101	0.815926			0.421345	0.777225	0.312815	0.831181	0.31142			0.510525	0.510293	0.541663	0.141186	0.0483021
btn	Btn_Cell_FBgn0014949	117	0.832505	0.629591	0.240385	0.70623	0.752089			0.139629	0.318366	0.228536	0.68026	0.0272138			0.620748	0.575626	0.464981	0.23158	0.0414373
CG12236	CG12236_SANGER_10_FBgn0029822	160	0.0777764	0.0993339	0.644999	0.549743	0.327024			0.482638	0.500591	0.502813	0.728482	0.516507			0.693855	0.860576	0.903831	0.0996079	0.0316837
CG8281	CG8281_SANGER_5_FBgn0035824	250	0.0431958	0.0174011	0.20678	0.0137649	0.784			0.501749	0.455986	0.262872	0.0628931	0.865785			0.202908	0.453964	0.848689	0.0978725	0.00487824
ct	Ct_SOLEXA_FBgn0004198	274	0.163374	0.264224	0.247504	0.515233	0.351476			0.339002	0.0908327	0.728258	0.988945	0.381621			0.726813	0.808968	0.615846	0.53481	0.0486081
Dfd	Dfd	288	0.757601	0.786879	0.405863	0.910045	0.889878			0.318656	0.610248	0.266206	0.483066	0.327013			0.634347	0.842333	0.911435	0.307614	0.0444289
Dfd	Dfd	289	0.757601	0.786879	0.405863	0.910045	0.889878			0.318656	0.610248	0.266206	0.483066	0.327013			0.634347	0.842333	0.911435	0.307614	0.0444289
Dfd	Dfd_Cell_FBgn0000439	290	0.598952	0.669041	0.183819	0.878276	0.768117			0.130299	0.221194	0.156909	0.327925	0.198738			0.766053	0.902813	0.957281	0.473801	0.0461532
FBgn0000462	dl_NBT_FBgn0000462	304	0.533458	0.768573	0.90418	0.963233	0.954785			0.122439	0.145118	0.34587	0.149563	0.228493			0.282389	0.193194	0.683878	0.829765	0.0424775
dpn	dpn_SANGER_10_FBgn0010109	312	0.687024	0.307101	0.579897	0.507449	0.38619			0.10948	0.119814	0.166123	0.137104	0.411045			0.578544	0.65235	0.772646	0.707852	0.000838131
E(spl)m8-HLH	E(spl)_SANGER_5_FBgn0000591	323	0.63864	0.128407	0.341625	0.221281	0.4061			0.183287	0.202693	0.868719	0.227997	0.679852			0.20349	0.202193	0.32184	0.149876	0.0118799
Ets98B	Ets98B_SANGER_10_FBgn0005659	356	0.249336	0.0389931	0.132666	0.305461	0.0214286			0.543138	0.687462	0.551206	0.218516	0.426299			0.516842	0.557067	0.58406	0.714626	0.0283476
ftz-f1	ftz-f1_FlyReg_FBgn0001078	395	0.185853	0.271435	0.462879	0.307863	0.222056			0.299787	0.426685	0.414076	0.356594	0.362761			0.545834	0.483565	0.598483	0.610169	0.0184988
GATAd	GATAd_SANGER_5_FBgn0032223	397	0.589465	0.816777	0.578482	0.567235	0.686261			0.46176	0.755644	0.793947	0.60551	0.00756403			0.276009	0.212245	0.481535	0.0621576	0.0455096
Clk	gce_Clk_SANGER_5_FBgn0023076	399	0.523268	0.313406	0.884239	0.780329	0.651629			0.058429	0.01563	0.210916	0.630685	0.603623			0.175979	0.195362	0.870931	0.808837	0.0244135
gce	gce_Clk_SANGER_5_FBgn0261703	400	0.523268	0.313406	0.884239	0.780329	0.651629			0.058429	0.01563	0.210916	0.630685	0.603623			0.175979	0.195362	0.870931	0.808837	0.0244135
gsb	gsb_SOLEXA_5_FBgn0001148	405	0.589112	0.536841	0.216299	0.299339	0.0368367			0.426086	0.331971	0.462597	0.421062	0.242417			0.199761	0.239072	0.0895972	0.394627	0.019406
h	h	415	0.497281	0.38752	0.454384	0.447123	0.295757			0.129646	0.0908203	0.255245	0.19293	0.394914			0.743446	0.802192	0.798187	0.778686	0.00213767
h	h	416	0.497281	0.38752	0.454384	0.447123	0.295757			0.129646	0.0908203	0.255245	0.19293	0.394914			0.743446	0.802192	0.798187	0.778686	0.00213767
h	h_NAR_FBgn0001168	417	0.480538	0.43217	0.489451	0.519655	0.370635			0.164545	0.109294	0.257642	0.198304	0.37583			0.648541	0.787465	0.656865	0.756866	0.00201473
h	h_SANGER_5_FBgn0001168	418	0.338179	0.272489	0.421354	0.414883	0.255153			0.130025	0.135813	0.202187	0.152673	0.263136			0.49305	0.473365	0.828403	0.901212	0.00166233
hkb	hkb	443	0.0772116	0.464947	0.483576	0.416368	0.0937355			0.187066	0.035363	0.00773247	0.302813	0.342469			0.0528174	0.0500922	0.331739	0.542539	0.016429
hkb	hkb	444	0.0772116	0.464947	0.483576	0.416368	0.0937355			0.187066	0.035363	0.00773247	0.302813	0.342469			0.0528174	0.0500922	0.331739	0.542539	0.016429
FBgn0001204	hkb_NAR_FBgn0001204	445	0.0772116	0.464947	0.483576	0.416368	0.0937355			0.187066	0.035363	0.00773247	0.302813	0.342469			0.0528174	0.0500922	0.331739	0.542539	0.016429
da	HLH4C_da_SANGER_5_4_FBgn0000413	452	0.216094	0.746944	0.481613	0.358196	0.324627			0.52436	0.494681	0.607982	0.123907	0.461332			0.698775	0.643393	0.268788	0.731202	0.0419944
HLH4C	HLH4C_da_SANGER_5_4_FBgn0011277	453	0.216094	0.746944	0.481613	0.358196	0.324627			0.52436	0.494681	0.607982	0.123907	0.461332			0.698775	0.643393	0.268788	0.731202	0.0419944
E(spl)m3-HLH	HLHm3_SANGER_5_FBgn0002609	459	0.666903	0.0106799	0.897317	0.781015	0.641671			0.262363	0.269109	0.750802	0.42146	0.627982			0.223245	0.248613	0.45172	0.351805	0.00493868
E(spl)m5-HLH	HLHm5_FlyReg_FBgn0002631	460	0.755132	0.276396	0.569482	0.446784	0.482177			0.0610775	0.0594623	0.511318	0.00294094	0.457872			0.158261	0.188906	0.19628	0.0963017	0.00255576
E(spl)m5-HLH	HLHm5_SANGER_5_FBgn0002631	461	0.999378	0.32579	0.302477	0.114838	0.610213			0.921985	0.947249	0.995031	0.348219	0.954771			0.946121	0.950151	0.955412	0.529927	0.0105045
E(spl)mbeta-HLH	HLHmbeta_SANGER_10_FBgn0002733	463	0.565255	0.122159	0.666456	0.605836	0.520664			0.236305	0.183362	0.518252	0.359013	0.425999			0.459636	0.560707	0.672107	0.685837	0.0265575
E(spl)mdelta-HLH	HLHmdelta_SANGER_10_FBgn0002734	464	0.642221	0.00878677	0.81974	0.75148	0.677758			0.209733	0.187229	0.827345	0.30584	0.5537			0.307343	0.350988	0.422094	0.362909	0.00301005
E(spl)mgamma-HLH	HLHmgamma_SANGER_10_FBgn0002735	465	0.586058	0.271622	0.434623	0.309281	0.511132			0.214635	0.232931	0.825594	0.229302	0.542154			0.30419	0.313137	0.442495	0.248224	0.00398621
ken	ken_SANGER_10_FBgn0011236	499	0.234691	0.63981	0.943036	0.506301	0.355496			0.555789	0.149669	0.0783273	0.316952	0.102679			0.448644	0.552284	0.49134	0.551673	0.0414823
Kr	Kr	509	0.456821	0.129258	0.152424	0.114281	0.101718			0.60062	0.877407	0.374664	0.761483	0.1551			0.105321	0.0955149	0.0557258	0.770571	0.0236202
KR	KR	510	0.818026	0.16389	0.263399	0.519919	0.241022			0.764127	0.95114	0.742682	0.921087	0.23968			0.61522	0.693866	0.653941	0.886065	0.0367429
Kr	Kr_NAR_FBgn0001325	512	0.456821	0.16389	0.152424	0.114281	0.241022			0.60062	0.877407	0.742682	0.921087	0.23968			0.105321	0.0955149	0.0557258	0.770571	0.0236202
brk	M2022_1.02	569	0.0420509	0.0979127	0.0196113	0.0592978	0.850163			0.116381	0.594613	0.56574	0.736324	0.194897			0.845033	0.880345	0.280096	0.756681	0.0203111
twi	M2056_1.02	570	0.831248	0.799142	0.334929	0.27817	0.868409			0.54103	0.681714	0.749219	0.730802	0.135423			0.9776	0.212351	0.138799	0.924267	0.00939675
br	M2534_1.02	573	0.991478	0.909252	0.81793	0.808704	0.597194			0.93692	0.955998	0.932415	0.847836	0.449497			0.617794	0.862751	0.829523	0.702203	0.0109457
amos	M4735_1.02	581	0.686836	0.686192	0.262051	0.257633	0.74139			0.912167	0.935927	0.443249	0.0135711	0.0817874			0.280499	0.273618	0.973573	0.0814284	0.00969178
br	M4771_1.02	591	0.671607	0.650547	0.328852	0.320158	0.357724			0.902292	0.937132	0.564428	0.0158405	0.0890781			0.207134	0.21239	0.991423	0.124333	0.0123052
br	M4778_1.02	598	0.0320169	1.36102e-05	0.000451196	0.271741	0.203506			0.00185479	0.00368119	2.52086e-05	7.46574e-05	0.00108937			0.359927	0.670994	0.200952	0.231402	0.0255381
br	M4779_1.02	599	0.162041	0.00160279	0.117477	0.617662	0.0119519			0.00340278	0.00294821	0.00129414	0.000125736	0.0307679			0.0715736	0.43043	0.564404	0.666112	0.0198304
Clk	M4893_1.02	604	0.441417	0.079361	0.259712	0.399911	0.0121408			0.000703071	0.00202055	0.605322	0.0242575	0.239766			0.102049	0.166979	0.0776298	0.384682	0.0159572
da	M4910_1.02	611	0.011036	0.174086	0.0027228	0.00204106	0.114787			0.343999	0.230696	0.000375819	0.00390843	0.363791			0.506699	0.733382	0.314266	0.0505855	0.0290006
Hey	M5006_1.02	630	0.00948457	6.4873e-05	0.000104819	0.000571402	0.00737338			2.36704e-06	2.87672e-07	7.73363e-08	2.82777e-09	0.000104531			0.273739	0.230352	0.124442	0.0736162	0.0434704
da	M5010_1.02	631	0.0155429	0.000205725	6.24982e-05	0.00157504	0.019785			1.05794e-06	1.1919e-07	6.68459e-09	8.94946e-10	0.000232654			0.396958	0.431457	0.146928	0.148307	0.0395246
da	M5012_1.02	633	0.00983044	0.000108612	0.00013999	0.000938446	0.00870719			3.34835e-07	2.64671e-08	5.00216e-09	1.71743e-10	2.32834e-05			0.275012	0.313946	0.0957526	0.112008	0.026529
HLH4C	M5016_1.02	637	0.00722633	7.59023e-05	0.000111909	0.000597557	0.00699072			4.88419e-08	3.15822e-09	5.37124e-09	1.61315e-11	1.81515e-05			0.341122	0.382572	0.124319	0.159458	0.0462662
HLHm3	M5019_1.02	640	0.00598032	1.85464e-05	8.47873e-05	0.000693818	0.0109799			7.50105e-08	8.17873e-09	2.32683e-09	8.40022e-12	1.01034e-05			0.308756	0.325079	0.114758	0.117714	0.0440896
HLHm5	M5020_1.02	641	0.00497083	2.20159e-05	5.99081e-06	0.000167921	0.00556397			2.63218e-08	2.31832e-09	8.66362e-10	6.17331e-12	6.45022e-05			0.299346	0.275228	0.114152	0.0965149	0.0322502
da	M5115_1.02	663	0.0104265	0.000457567	0.0010364	0.0053205	0.0202324			2.72719e-07	4.10809e-08	4.09204e-07	1.22657e-09	1.70412e-05			0.206239	0.447467	0.116351	0.309307	0.0338293
Side	M5190_1.02	676	0.0311755	0.00119045	0.000811753	0.00180924	0.0756654			1.41203e-06	1.18385e-07	7.3813e-08	1.86024e-09	3.02754e-06			0.317038	0.549634	0.129794	0.233311	0.0273289
cyc	M5231_1.02	687	0.0510614	0.00386155	0.0533674	0.00855789	0.0452897			1.62453e-05	3.56759e-06	1.25364e-06	6.58019e-07	6.86667e-08			0.143335	0.485171	0.0654233	0.194782	0.0304234
tgo	M5232_1.02	688	0.0402495	0.00145513	0.00142828	0.00192581	0.109271			1.52749e-06	1.07396e-07	3.95167e-07	1.07347e-09	3.41829e-06			0.261919	0.601113	0.178415	0.309113	0.0251839
Dfd	MA0186.1	737	0.757601	0.786879	0.405863	0.910045	0.889878			0.318656	0.610248	0.266206	0.483066	0.327013			0.634347	0.842333	0.911435	0.307614	0.0444289
brk	MA0213.1	765	0.00298489	0.0279987	0.0245793	0.049226	0.184448			0.000589991	0.000813911	0.00488701	0.00386734	0.0159445			0.848607	0.531735	0.694038	0.325104	0.0357974
btn	MA0215.1	767	0.833008	0.83031	0.338621	0.787101	0.815926			0.421345	0.777225	0.312815	0.831181	0.31142			0.510525	0.510293	0.541663	0.141186	0.0483021
h	MA0449.1	818	0.497281	0.38752	0.454384	0.447123	0.295757			0.129646	0.0908203	0.255245	0.19293	0.394914			0.743446	0.802192	0.798187	0.778686	0.00213767
hkb	MA0450.1	819	0.0772116	0.464947	0.483576	0.416368	0.0937355			0.187066	0.035363	0.00773247	0.302813	0.342469			0.0528174	0.0500922	0.331739	0.542539	0.016429
Kr	MA0452.1	821	0.456821	0.16389	0.152424	0.114281	0.241022			0.60062	0.877407	0.742682	0.921087	0.23968			0.105321	0.0955149	0.0557258	0.770571	0.0236202
Kr	MA0452.2	822	0.818026	0.129258	0.263399	0.519919	0.101718			0.764127	0.95114	0.374664	0.761483	0.1551			0.61522	0.693866	0.653941	0.886065	0.0367429
Met	Met_Clk_SANGER_5_FBgn0002723	846	0.844985	0.110233	0.805622	0.843622	0.617532			0.469157	0.271417	0.657371	0.93004	0.173865			0.109924	0.152127	0.274868	0.122372	0.0051633
Clk	Met_Clk_SANGER_5_FBgn0023076	847	0.844985	0.110233	0.805622	0.843622	0.617532			0.469157	0.271417	0.657371	0.93004	0.173865			0.109924	0.152127	0.274868	0.122372	0.0051633
odd	odd_NBT_1.5_FBgn0002985	880	0.538419	0.771074	0.559227	0.442958	0.841292			0.422943	0.532921	0.236612	0.417549	0.0825356			0.375348	0.317051	0.334438	0.540305	0.0300835
odd	odd_NBT_2.5_FBgn0002985	881	0.668214	0.874675	0.548684	0.360215	0.807866			0.573829	0.679655	0.119433	0.420319	0.0561932			0.60527	0.361849	0.437304	0.82916	0.00338398
odd	odd_NBT_5_FBgn0002985	882	0.951648	0.989448	0.526639	0.41314	0.897129			0.432588	0.499937	0.655879	0.416171	0.0487394			0.942719	0.364613	0.428799	0.988613	0.0443748
Poxm	Poxm_SOLEXA_5_FBgn0003129	940	0.0883809	0.0105267	0.0384117	0.0596199	0.240056			0.174179	0.197614	0.189141	0.146159	0.586924			0.638248	0.312567	0.655585	0.609832	0.011262
prd	prd_NAR_FBgn0003145	949	0.423937	0.592425	0.230534	0.134233	0.0641263			0.132431	0.10809	0.628226	0.272561	0.355105			0.129687	0.160753	0.0850351	0.338122	0.0248587
prd	prd_SOLEXA_5_FBgn0003145	950	0.724624	0.725426	0.148282	0.247346	0.0448486			0.157632	0.108961	0.531222	0.305485	0.380148			0.130195	0.131305	0.150393	0.268301	0.028268
sob	sob_SOLEXA_5_FBgn0004892	1023	0.177865	0.23847	0.32507	0.188911	0.217225			0.153246	0.149553	0.429383	0.463116	0.447043			0.409694	0.316657	0.336441	0.445741	0.00435492
Sp1	Sp1_SOLEXA_2.5_FBgn0020378	1027	0.269166	0.309127	0.417262	0.27616	0.124209			0.230914	0.279066	0.0635214	0.412284	0.287463			0.348768	0.421795	0.674226	0.546887	0.0294461
tai	tai_SANGER_5_FBgn0041092	1048	0.487302	0.576013	0.541187	0.363546	0.411424			0.0521896	0.0536032	0.145405	0.700078	0.46676			0.453146	0.519369	0.507565	0.369492	0.0172192

[truncated: 7 more sheets: downstream_intron1_Ha_all, uppper_intergenic_hC1,2, uppper_intergenic_hA, uppper_intergenic_h, uppper_intergenic_Csep, uppper_intergenic_Ha_all, uppper_intergenic_all]
