# Supplementary material for: Repeated inversions within a pannier intron drive diversification of intraspecific colour patterns of ladybird beetles
Source: Nat Commun. 2018 Sep 21;9:3843. doi: 10.1038/s41467-018-06116-1 (PMC6155092; doi:10.1038/s41467-018-06116-1)
Supplement: Supplementary file 8 — Supplementary Data 5 [file 41467_2018_6116_MOESM8_ESM.txt]

#a
>pnr_h_ORF_before_trimming
atgttccacaccggcgccggcggcaacggctacggcgacggcaacgcgggtttccaccaacaccttcagcagtcccccgtctacgtgccgagcagcagggccgtaccgcaccaatattccccggcggcaggcacccatttcggcgccgccgcccaccagggaggctgggctcaygccggcggttcctacggcgacatggcctcgca------ggcgcacggtcttgggggcgccgctcacgcctctcccctctccgccggtcagttctacacccagaacatggtcatgtcctcytggcgggcctacgacggmtctggattccaacggacgtcaccttatgagagtgccatggagttccagttcggagagggcagggagtgcgtcaattgtggggccatttcyacccctctgtggaggagagatggtacagggcactacttgtgtaacgcttgtggtttrtaccacaagatgaatgggatgaacagacccttaatcaaaccatccaaaagactgaccgcaaccagacgcttgggactgtgctgcacgaactgcggcaccaggacgacgacgctgtggcgtcgtaacaacgacggcgaaccggtgtgcaacgcctgyggcctatatttcaagttrcacggagtgaataggcccctggccatgcgcaaggacggcatccagacccgtaagaggaagccgaaaaaacaaggtggtggtagtggggagcgagacgacagtagctccacctccgtagaagacggcaagacaccagtaagcatatca------aaycaacagcaacactcaaaccaacaagtaccttcgtcatctcaaaaccatcccaatcatcaacattcaccagataacaaagttacccagaccttggaacgaccttatctragtccagcgtcactgttaccatcttcatcgagcctggtgaagagcgaaccgggatacgattacagctgcctgcagaaccaaggatacccttaccagcaaatcttcgggttcccaggtgctggaccgacaaacccagaattagcgtatcatcaccaacatcacgtaacagcttctgccaaactgatggctacgacataa
>pnr_hA_ORF_before_trimming
atgttccacaccggcgccggcggcaacggctacggcgacggcaacgcgggtttccaccaacaccttcagcagtcccccgtctacgtgcckagcagcagggccgtaccgcaccaatattccccggcggcaggcwcccatttcggcgccgccgcccaccagggaggctgggctcacgccggcggttcctacggcgacatggcctcgca------ggcgcacggtcttgggggcgccgctcacgcctctcccctctccgccggtcagttctacacccagaacatggtcatgtcctcctggcgggcctacgacggctctggattccarcggacgtcaccttatgagagtgccatggagttccagttcggagagggcagggagtgcgtcaattgtggggccatttcyacccctctgtggaggagagatggtacagggcactacttgtgtaacgcttgtggtttgtaccacaagatgaayggsatgaacagacccttaatcaaaccatccaaaagactgaccgcaaccagacgcttgggactgtgctgcacgaactgcggcaccaggacgacgacgctgtggcgtcgtaacaacgacggcgaaccggtgtgcaacgcctgcggcctatatttcaagttgcacggagtgaataggcccctggccatgcgcaaggacggcatccagacccgtaagaggaagccgaaaaaacaaggtggtggtagtggggagcgagacgacagtagctccacctccgtagaagacggcaagacaccagtaagcatatca------aaccaacagcaacactcaaaccaacaagtaccttcgtcatctcaaaaccatcccaatcatcaacattcaccagataacaaagttacccagaccttggaacgaccttatctaagtccagcgtcactgttaccatcttcatcgagcctggtgaagagcgaaccgggatacgattacagctgcctgcagaaccaaggatacccttaccagcaaatcttcgggttcccaggtgctggaccgacaaacccagaattagcgtatcatcaccaacatcacgtaacagcttctgccaaactgatggctacgacataa
>pnr_hC_ORF_before_trimming
atgttccacaccggcgccggcggcaacggctatggcgacggcaacgcgggtttccaccaacaccttcagcagtcccccgtctacgtgccgagcagcagggccgtaccgcaccaatattccccggcggcaggcacccatttcggcgccgccgcccaccagggaggctgggctcacgccggcggttcctacggcgacatggcctcgca------ggcgcacggtcttgggggcgccgctcacgcctctcccctctccgccggtcagttttacacccagaacatggtcatgtcctcctggcgggcctacgacggctctggattccagcggacgtcaccttatgagagtgccatggagttccagttcggagagggcagggagtgcgtcaattgtggggccatttccacccctctgtggaggagagatggtacagggcactacttgtgtaacgcttgtggtttgtaccacaagatgaatgggatgaacagacccttaatcaaaccatccaaaagactgaccgcaaccagacgcttgggactgtgctgcacgaattgcggcaccaggacgacgacgctgtggcgtcgtaacaacgacggcgaaccggtgtgcaacgcctgtggcctatatttcaagttgcacggagtgaataggcccctggccatgcgcaaggacggaatccagacccgtaagaggaagccgaaaaaacaaggtggtggtagtggggagcgagacgacagtagctccacctccgtagaagacggcaagacaccagtaagcatatca------aaccaacagcaacactcaaaccaacaagtaccttcgtcatctcaaaaccatcccaatcatcaacattcaccagataacaaagttacccagaccttggaacgaccttatctaagtccagcgtcactgttaccatcttcatcgagcctggtgaagagcgaaccgggatacgattacagctgcctgcagaaccaaggatacccttaccagcaaatcttcgggttcccaggtgctggaccgacaaacccagaattagcgtatcatcaccaacatcacgtaacagcttctgccaaactgatggctacgacataa
>pnr_hSp_ORF_before_trimming
atgttccacaccggcgccggcggcaacggctacggcgacggcaacgcgggtttccaccaacaccttcagcagtcccccgtctacgtgccgagcagcagggccgtaccgcaccaatattccccggcggcaggcacccatttcggcgccgccgcccaccagggaggctgggctcacgccggcggttcctacggcgacatggcctcgca------ggcgcacggtcttgggggcgccgctcacgcctctcccctctccgccggtcagttctacacccagaacatggtcatgtcctcctggcgggcctacgacggctctggattccaacggacgtcaccttatgagagtgccatggagttccagttcggagagggcagggagtgcgtcaattgtggggccatttctacccctctgtggaggagagatggtacagggcactacttgtgtaacgcttgtggtttgtaccacaagatgaacggcatgaacagacccttaatcaaaccatccaaaagactgaccgcaaccagacgcttgggactgtgctgcacgaactgcggcaccaggacgacgacgctgtggcgtcgtaataacgacggcgaaccggtgtgcaacgcctgtggcctatatttcaagttgcacggagtgaataggcccctggccatgcgcaaggacggcatccagacccgtaagaggaagccgaaaaaacaaggtgttggtagtggggagcgagacgacagtagctccacctccgtagaagacggcaagacaccagtaagcatatca------aaccaacagcaacactcaaaccaacaagtaccttcgtcatctcaaaaccatcccaatcatcaacattcaccagataacaaagttacccagaccttggaacgaccttatctaagtccagcgtcactgttaccatcttcatcgagcctggtgaagagcgaaccgggatacgattacagctgcctgcagaaccaaggatacccttaccagcaaatcttcgggttcccaggtgctggaccgacaaacccagaattagcgtatcatcaccaacatcacgtaacagcttctgccaaactgatggctacgacataa
>Cs_pnr_before_trimming
atgttccattccggcgctggtagcaatggctacagtgacggcaacgcgggcttccaccaacatctccaacaatcccccgtttacgtcccaagcagcagggccgtaccgcatcaatattcccccgcggcagggacgcacttcggcgctgcagcccatcaaggtggctgggcgcatgcgggaggttcctacggcgatatggcgacgcaagcggcggcgcatggcttggggggcgcatcacatgccagccccttgtccgccggtcagttttacgcccagaacatgatgatgtcgtcttggagggcgtacgatggagctggatttcaaaggacatccccctatgagggtaccatggagttccagttcggcgaaggaagggaatgcgtcaattgcggtgccatttccacccccctgtggaggcgggatggtactggacactatttgtgtaacgcttgtggtctgtaccacaagatgaatgggatgaacagacctctgatcaaaccctccaaaagactgaccgccaccagacgcttgggtctctgctgcacgaattgcggcaccaggacgacgacgctctggcgtcgcaacaacgacggcgaacctgtttgcaacgcctgcggcctctacttcaagctgcacggcgtcaacaggcctctggcgatgcgcaaggacggaatacagacccgcaaacgaaagcccaaaaaacaggggtccggaggcggtgaacgagatgacagtagctccacctccgtagaagatggaaaaacatccctaagtatatcatcaacccaacaacaacaacactccaaccaacaagtgccatcatctactcagaaccacaccagtcatcaacattcacctgaaaacaaaattccccaaaccctagaaagaccttatataagtcctggttctctgttgccatcctcgtcgagcgtggtgaagagcgaaccaggatacgactacagctgcctgcagaaccaaggctacccttaccagcagttattcgggtttcccggagccacagccgcgaacccagagctggcttaccatcaccaacatcacgtgacagcgtccgctaaactgatggctacaacatag

#b
>pnr_h_ORF_trimmed
atgttccacaccggcgccggcggcaacggctacggcgacggcaacgcgggtttccaccaacaccttcagcagtcccccgtctacgtgccgagcagcagggccgtaccgcaccaatattccccggcggcaggcacccatttcggcgccgccgcccaccagggaggctgggctcaygccggcggttcctacggcgacatggcctcgcaggcgcacggtcttgggggcgccgctcacgcctctcccctctccgccggtcagttctacacccagaacatggtcatgtcctcytggcgggcctacgacggmtctggattccaacggacgtcaccttatgagagtgccatggagttccagttcggagagggcagggagtgcgtcaattgtggggccatttcyacccctctgtggaggagagatggtacagggcactacttgtgtaacgcttgtggtttrtaccacaagatgaatgggatgaacagacccttaatcaaaccatccaaaagactgaccgcaaccagacgcttgggactgtgctgcacgaactgcggcaccaggacgacgacgctgtggcgtcgtaacaacgacggcgaaccggtgtgcaacgcctgyggcctatatttcaagttrcacggagtgaataggcccctggccatgcgcaaggacggcatccagacccgtaagaggaagccgaaaaaacaaggtggtggtagtggggagcgagacgacagtagctccacctccgtagaagacggcaagacaccagtaagcatatcaaaycaacagcaacactcaaaccaacaagtaccttcgtcatctcaaaaccatcccaatcatcaacattcaccagataacaaagttacccagaccttggaacgaccttatctragtccagcgtcactgttaccatcttcatcgagcctggtgaagagcgaaccgggatacgattacagctgcctgcagaaccaaggatacccttaccagcaaatcttcgggttcccaggtgctggaccgacaaacccagaattagcgtatcatcaccaacatcacgtaacagcttctgccaaactgatggctacgacataa
>pnr_hA_ORF_trimmed
atgttccacaccggcgccggcggcaacggctacggcgacggcaacgcgggtttccaccaacaccttcagcagtcccccgtctacgtgcckagcagcagggccgtaccgcaccaatattccccggcggcaggcwcccatttcggcgccgccgcccaccagggaggctgggctcacgccggcggttcctacggcgacatggcctcgcaggcgcacggtcttgggggcgccgctcacgcctctcccctctccgccggtcagttctacacccagaacatggtcatgtcctcctggcgggcctacgacggctctggattccarcggacgtcaccttatgagagtgccatggagttccagttcggagagggcagggagtgcgtcaattgtggggccatttcyacccctctgtggaggagagatggtacagggcactacttgtgtaacgcttgtggtttgtaccacaagatgaayggsatgaacagacccttaatcaaaccatccaaaagactgaccgcaaccagacgcttgggactgtgctgcacgaactgcggcaccaggacgacgacgctgtggcgtcgtaacaacgacggcgaaccggtgtgcaacgcctgcggcctatatttcaagttgcacggagtgaataggcccctggccatgcgcaaggacggcatccagacccgtaagaggaagccgaaaaaacaaggtggtggtagtggggagcgagacgacagtagctccacctccgtagaagacggcaagacaccagtaagcatatcaaaccaacagcaacactcaaaccaacaagtaccttcgtcatctcaaaaccatcccaatcatcaacattcaccagataacaaagttacccagaccttggaacgaccttatctaagtccagcgtcactgttaccatcttcatcgagcctggtgaagagcgaaccgggatacgattacagctgcctgcagaaccaaggatacccttaccagcaaatcttcgggttcccaggtgctggaccgacaaacccagaattagcgtatcatcaccaacatcacgtaacagcttctgccaaactgatggctacgacataa
>pnr_hC_ORF_trimmed
atgttccacaccggcgccggcggcaacggctatggcgacggcaacgcgggtttccaccaacaccttcagcagtcccccgtctacgtgccgagcagcagggccgtaccgcaccaatattccccggcggcaggcacccatttcggcgccgccgcccaccagggaggctgggctcacgccggcggttcctacggcgacatggcctcgcaggcgcacggtcttgggggcgccgctcacgcctctcccctctccgccggtcagttttacacccagaacatggtcatgtcctcctggcgggcctacgacggctctggattccagcggacgtcaccttatgagagtgccatggagttccagttcggagagggcagggagtgcgtcaattgtggggccatttccacccctctgtggaggagagatggtacagggcactacttgtgtaacgcttgtggtttgtaccacaagatgaatgggatgaacagacccttaatcaaaccatccaaaagactgaccgcaaccagacgcttgggactgtgctgcacgaattgcggcaccaggacgacgacgctgtggcgtcgtaacaacgacggcgaaccggtgtgcaacgcctgtggcctatatttcaagttgcacggagtgaataggcccctggccatgcgcaaggacggaatccagacccgtaagaggaagccgaaaaaacaaggtggtggtagtggggagcgagacgacagtagctccacctccgtagaagacggcaagacaccagtaagcatatcaaaccaacagcaacactcaaaccaacaagtaccttcgtcatctcaaaaccatcccaatcatcaacattcaccagataacaaagttacccagaccttggaacgaccttatctaagtccagcgtcactgttaccatcttcatcgagcctggtgaagagcgaaccgggatacgattacagctgcctgcagaaccaaggatacccttaccagcaaatcttcgggttcccaggtgctggaccgacaaacccagaattagcgtatcatcaccaacatcacgtaacagcttctgccaaactgatggctacgacataa
>pnr_hSp_ORF_trimmed
atgttccacaccggcgccggcggcaacggctacggcgacggcaacgcgggtttccaccaacaccttcagcagtcccccgtctacgtgccgagcagcagggccgtaccgcaccaatattccccggcggcaggcacccatttcggcgccgccgcccaccagggaggctgggctcacgccggcggttcctacggcgacatggcctcgcaggcgcacggtcttgggggcgccgctcacgcctctcccctctccgccggtcagttctacacccagaacatggtcatgtcctcctggcgggcctacgacggctctggattccaacggacgtcaccttatgagagtgccatggagttccagttcggagagggcagggagtgcgtcaattgtggggccatttctacccctctgtggaggagagatggtacagggcactacttgtgtaacgcttgtggtttgtaccacaagatgaacggcatgaacagacccttaatcaaaccatccaaaagactgaccgcaaccagacgcttgggactgtgctgcacgaactgcggcaccaggacgacgacgctgtggcgtcgtaataacgacggcgaaccggtgtgcaacgcctgtggcctatatttcaagttgcacggagtgaataggcccctggccatgcgcaaggacggcatccagacccgtaagaggaagccgaaaaaacaaggtgttggtagtggggagcgagacgacagtagctccacctccgtagaagacggcaagacaccagtaagcatatcaaaccaacagcaacactcaaaccaacaagtaccttcgtcatctcaaaaccatcccaatcatcaacattcaccagataacaaagttacccagaccttggaacgaccttatctaagtccagcgtcactgttaccatcttcatcgagcctggtgaagagcgaaccgggatacgattacagctgcctgcagaaccaaggatacccttaccagcaaatcttcgggttcccaggtgctggaccgacaaacccagaattagcgtatcatcaccaacatcacgtaacagcttctgccaaactgatggctacgacataa
>Cs_pnr_trimmed
atgttccattccggcgctggtagcaatggctacagtgacggcaacgcgggcttccaccaacatctccaacaatcccccgtttacgtcccaagcagcagggccgtaccgcatcaatattcccccgcggcagggacgcacttcggcgctgcagcccatcaaggtggctgggcgcatgcgggaggttcctacggcgatatggcgacgcaggcgcatggcttggggggcgcatcacatgccagccccttgtccgccggtcagttttacgcccagaacatgatgatgtcgtcttggagggcgtacgatggagctggatttcaaaggacatccccctatgagggtaccatggagttccagttcggcgaaggaagggaatgcgtcaattgcggtgccatttccacccccctgtggaggcgggatggtactggacactatttgtgtaacgcttgtggtctgtaccacaagatgaatgggatgaacagacctctgatcaaaccctccaaaagactgaccgccaccagacgcttgggtctctgctgcacgaattgcggcaccaggacgacgacgctctggcgtcgcaacaacgacggcgaacctgtttgcaacgcctgcggcctctacttcaagctgcacggcgtcaacaggcctctggcgatgcgcaaggacggaatacagacccgcaaacgaaagcccaaaaaacaggggtccggaggcggtgaacgagatgacagtagctccacctccgtagaagatggaaaaacatccctaagtatatcacaacaacaacaacactccaaccaacaagtgccatcatctactcagaaccacaccagtcatcaacattcacctgaaaacaaaattccccaaaccctagaaagaccttatataagtcctggttctctgttgccatcctcgtcgagcgtggtgaagagcgaaccaggatacgactacagctgcctgcagaaccaaggctacccttaccagcagttattcgggtttcccggagccacagccgcgaacccagagctggcttaccatcaccaacatcacgtgacagcgtccgctaaactgatggctacaacatag

#c
>hC_F2-3_pnr_intronic_pnr_intronic_before_trimming
tcgatctctgcatcgtgtta-gatctcgaggg-cctctcatggagcattagagggttaacgatgacaaggcggtcggggctttgtgattgaaatgaaacccacataagcggccaaggcggtcggcgttgttttatagtaccgaagtgacactagacaggcgccagaccgcatcttttagatgcaacgtgga---------cgtacgagtg-aaatttcga-gttagat-----aagaagtgttaccgaaagagaatctcccacataaaaaaatcgatattcggaaagtctccgaaaaggccgtaaaaccgatcgaggtaccccattacccaataaacaaattacgttct-------------------------------aatgaatctacctggcgtcaagccctggtccgtcgatcgacgattttatttttattgggttgtgatgtgaaaatgatgtcatctgaagaggatgtgtgtgagtgtgttgttccattagtccttatagcgtgtgtgtgtgtgtgtcggcacatctccagccc---cggacagggtccctgtttc----gtctgtctgt-----------ctgcggattcggaggcgccaactggatcaaccgcctcaattaatatctaaaacaacgggcccggattcttaccgactataaactggctttatatgaacatcgctaggacgtaggagtaacagttacacaagacggcaataatcctaattgatacaattctctcgagatccgttgacaggccgagcga------agatcggcggctgcccggagccggcctcaaaaagggtttctgtgtaatgtctgga-------ctccccccgccaccgcta----cggacaacgggacatcaccgttggac-------------aacgaggatgacttctttaggtataatactggtacgtacgtgtgctcttcgaatctct-------------ctggaattgca-catctctttcgcttctccttcgtataatgatcgctgaactcggtacctactgcacgagattaagatccgatcaagttcaacattcccaagatgaatgagcgcgttgtaccggcc--tcttc
>hC_NT6_pnr_intronic_before_trimming
tcgatctctgcatcgtgtta-gatctcgaggg-cctctcatggagcattagagggttaacgatgacaaggcggtcggggctttgtgattgaaatgaaacccacataagcggccaaggcggtcggcgttgttttatagtaccgaagtgacactagacaggcgccagaccgcgtcttttagacgcaacgtgga---------cgtacgagtg-aaatttcga-gttagat-----aagaagtgttaccgaaagagaatctcccacataaaaaaatcgatattcggaaagtctccgaaaaggccgtaaaaccgatcgaggtaccccattacccaataaacaaattacgttct-------------------------------aatgaatctacctggcgtcaagccctggtccgtcgatcgacgattttatttttattgggttctgatgtgaaaatgatgtcatctgaagaggatgtgtgtgagtgtgttgttccattagtccttatagc--gtgtgtgtgtgtgtcggcacatctccagccc---cggacagggtccctgtttc----gtctgtctgt-----------ctgcggattcggaggcgccaactggatcaaccgcctcaattaatatctaaaacaacgggcccggattcttaccgactataaactggctttatatgaacatcgctaggacgtaggagtaacagttacacaagacggcaataatcctaattgatacaattctctcgagatccgttgacaggccgagcga------agatcggcggctgcccggagccggcctcaaaaagggtttctgtgtaatgtctgga-------ctccccccgccaccgcta----cggacaacgggacatcaccgttggac-------------aacgaggatgacttctttaggtataatactggtacgtacgtgtgctcttcgaatctct-------------ctggaattgca-catctctttcgcttctccttcgtataatgatcgctgaactcggtacctactgcacgagattaagatccgatcaagttcaacattcccaagatgaatgagcgcgttgtaccggcc--tcttc
>hSp_F2_hybrid_pnr_intronic_before_trimming
tcgatctctgcatcgtgtta-gatctcgaggg-cc-ctcatggagcattagagggttaacgatgacaaggcggtccgggctttgtgattgaaatgaaacccacataagcggccaaggcggtcggcgttgttttattgtaccgaagtgacactagacaggcgccagaccgcgtcttttagacgcaacgtgga---------cgtacgagtg-aaatttcga-gttagat-----aagaagtgttaccgaaagagaatctcccacataaaaaaatcgatattcggaaagtctccgaaaaggccgtaaaaccgatcgaggtaccccattacccaataaacaaattacgttct-------------------------------aatgaatctacctggcgtcaagccctggtccgtcgatcgacgattttatttttattgggttctgatgtgaaaatgatgtcatctgaagaggatgtgtgtgagtgtgttgttccattagtccttatagc--gtgtgtgtgtgtgtcggcacatctccagccc---cggacagggtccctgtttc----gtatgtctgt-----------ctgcggattcggaggcgccaactggatcaaccgcctcaattaatatctaaaacaacgggcctggattcttagcgactataaactggctttatatgaacatcgctaggacgtaggagtaacagttacacaagacggcaataatcctaattgatacaattctttcgagatccgttgacaggtcgagcga------agatcggcggctgcccggagccggcctcaaaaagggtttctgtgtaatgtctgga-------ctccccccgccaccgcta----cggacaacgggacatcaccgttggac-------------aacgaggatgacttctttaggtagaatactggtacgtacgtgtgctcttcgaatctct-------------ctggaattgca-catctctttcgcttctcattcgtatattgat-------ctacgtacctacgacacgagattaagaaccgatcaagttcaacattcctcagatgaatgagcgcgtggtaccggcc--tcttc
>hA_F2_hybrid_pnr_intronic_before_trimming
tcgatctctgcatcgtgtta-gatctcgaggg-cc-ctcatggagcattagagggttaacgatgacaaggcggtcggggctttgtgattgaaatgaaacccacataagcggccaaggcggtcggcgttgttttattgtaccgaagtgacactagacaggcgccagaccgcgtcgtttagatgcaacgtgga---------cgtacgagtg-aaatttcga-gttagat-----aagaagtgttaccgaaagagaatctcccacataaaaaaatcgatattcggaaagtctccgaaaaggccgtaaaaccgatcgaggtaccccattacccaataaacaaattacgttct-------------------------------aatgaatctacctggcgtcaagccttggtccgtcgatcgacgattttatttttattgggttctgatgtgaaaatgatgtcatctgaagaggatgtgtgtgagtgtgttgttccattagtccttatagc--gtgtgtgtgtgtgtcggcacatctccagccc---cggacagggtccctgtttc----gtctgtctgc-----------ctgcggattcggaggcgccaactggatcaaccgcctcaattaatatctaaaacaacgggcccggattcttaccgactataaactggctttatatgaacatcgctaggacgtaggagtaacagttacacaagacggcaataatcctaattgatacaattctttcgagatccgttgacaggccgagcga------agatcggcggctgcccggagccggcctcaaaaagggtttctgtgtaatgtctgga-------ctccccccgccaccgcta----cggacaacgggacatcaccgttggac-------------aacgaggatgacttctttaggtataatactggtacgtacgtgtactcttcgaatctat-------------ctggaattgca-catctcgttcgctcc---ttcgtataatgatcgctgaactcggt---------acgagattaagatccgatcaagttcaacattcctaagatgaatgagcgcgtgataccggcc--tcttc
>h_NT8_pnr_intronic_before_trimming
tcgatctctgcatcgtgtta-tatctcgaggg-cctctcatggtgcattagagggttaacgatgacaaggcggtcgggtctttgagat-----tgaaacccacataaagggccaatgcggtcggcgttgttttatagcgtcgaagtgacactagacaggcgccagaccgcgtc--ttggatgagacgtgga---------cgtacgagtg-aaatttcgaggttagat-----aaggagtgttaccgaaagagtatctcccacataaaaaaatcgatattcggaaagtctccaaaaaggccgtaaaaccgatcgaggaaccccattacccaataaacaaattacgtccc-------------------------------aatgaatctacctggcgtcaagctctggtccgtcgatcgacgattttatttttattgggtcctgatgtgaaaatgatgtcatctgaagaggatgtgtgtgagtgtgttgttccattagtccttatagcgtgtgtgtgtgtgtgtcggcacatctctagccc---cggacagggtccgtgtttcgtctgtctgtctgt-----------ctgcggattcggaggcgccaactggatcaaccgcctcaattaatacctaaaacaacgggcccggattcttaccggctataaactggctttatatgaacattgctaggacgtagga--cgcagtaacacaagacggcaataatcctaattgatacaattctctcgagatccgttgacaggccgagcaa------agatcggcggctgcccggagccggcctcaaaaagggtttctgtgtaatgtctgga-------ctccccccgccaccgcta----cgggcaacgggacatcaccgttggac-------------aacgaggatgacttctttaggtataatactggtacgtacgtatgctcttcgaatccctcttgtctaacctgctagaattgcaacttctcgttcgcttcatcttcgtat--tgatcgctgaacttggtacctatggcgcgtaaataagaaccgatcaagatcaacattcctaagatgaatcagcgcgtggtaccggcc--tcttc
>Csep_1_pnr_intronic_before_trimming
tcgatctctggatcgtgtaacgatctcaagggccctctcataagacattagagggttaacgatgacaaggcggtcgcggcttcgtgatgga---------cccgtaaaaagctcggcgggtcgac-ttgttttataagtcgaaagtgacactagacaggcgccagaccgcttcattgaaaaccgagatcgacaagtagtgcatacgagtgaaaatctcga-gtgtgatgaaaaaagaagtgtttctgaaagaaaatctcccacac---ataatcaatattcgtaaagtctccgaaaaacctataaaaacgatcgaggaaccccattacccaataaacaaattacgtcccgtctcctttgacagcgtatccgtggaccgtggtcgaatctacctggcgtcaactttga----gccgatgaacaattttatttttattgggccctgatgagaaaatgatgtcatccgaagaggatatgtgtgagtgtgttgttccatcagtcc------------tgtgtgtgagccggcacatctcttcgtcgagaggactgggttcatgttcc----gtctgtctgtacgtcgtctcaccgtcgatccacaggcgccaactggatcaaccgcctcaattaatacctaaaacaacgggcccggattcttagcgactattaactacctttatatgaacatcgctagtacgtagga--cgcaggaacacaagacggcaataatcctaattgatacaattctcttgagacccggtgacaggtcgagaggatcgctacagcggcggctgcttggagccggccccagaaagggtttctgtgtagcgtctcggacggaccaccgcctcgcccccgccgttccccggcaacgggacaacgcagttggatgacaatcccaaggagcgaggatgacttctttacgtacgtggccccgtattgcgcggatccctcg-gtctcg-------------ttgaaattgcaccat----gttccttctcctccttat--tggtcattgaacacggtgc--gccgttcgcaattaaga--ccgtcaagttcaacattctcgaaatgaatgaacgcgtgggacggggctctcttc
>Csep_2_pnr_intronic_before_trimming
ccgatctctggatcgtgtaacgatctcaagggccctctcataagacattagagggttaacgatgacaaggcggtcgcggctttgtgatgga---------cccgtaaaaagctcggcgggtcgac-ttgttttataagtcgaaagtgacactagacaggcgccagaccgcttcattgaaaaccgagatcgacaagtagtgcatacgagtgaaaatctcga-gtgtgatgaaaaaagaagtgtttctgaaagaaaatctcccacac---ataatcaatattcgtaaagtctccgaaaaacttataaaaacgatcgaggaaccccattacccaataaacaaattacgtcccgtctcctttgacagcgtatccgtggaccgtggtcgaatctacctggcgtcaactttga----gccgatgaacaattttatttttattgggccctgatgagaaaatgatgtcatccgaagaggatatgtgtgagtgtgttgttccattagtcc------------tgtgtgtgagccggcacatctcttcgtcgagaggactgggttcatgttcc----gtctgtctgtacgtcgtctcaccgtcgatccacaggcgccaactggatcaaccgcctcaattaatacctaaaacaacgggcccggattcttagcgactattaactacctttatatgaacatcgctagtacgtagga--cgcaggaacacaagacggcaataatcctaattgatacaattctgttgagacccggtgacaggtcgagaggatcgctacagcggcggctgcttggagccggccccagaaagggtttctgtgtagcgtctcggacggaccaccgcctcgcccccgccgttccccggcaacgggacaacgcagttggatgacaatcccaaggagcgaggatgacttctttacgtacgtggccccgtattgcgcggatccctcg-gtctcg-------------ttgaaattgcaccat----gttccttctcctccttat--tggtcattgaacacggtgc--gccgttcgcaattaaga--ccgtcaagttcaacattctcgaaatgaatgaacgcgtgggacgcggctgtcttc

#d
>hC_F2-3_pnr_intronic_trimmed
tcgatctctgcatcgtgtatctcgagggctcatggagcattagagggttaacgatgacaaggcggtcggggctttgtgatttgttttataagtgacactagacaggcgccagaccgcatccgtacgagtgaaatttcgaaagaagtgttaccgaaagagaatctcccacataatcgatattcggaaagtctccgaaaaggccgtaaaaccgatcgaggtaccccattacccaataaacaaattacgttctgaatctacctggcgtcaacgatcgacgattttatttttattgggttgtgatgtgaaaatgatgtcatctgaagaggatgtgtgtgagtgtgttgttccattagtcctgtgtgtgtgtcggcacatctccggacagggtccctgtttcgtctgtctgtgattcggaggcgccaactggatcaaccgcctcaattaatatctaaaacaacgggcccggattcttaccgactataaactggctttatatgaacatcgctaggacgtaggaaacagttacacaagacggcaataatcctaattgatacaattctctcgagatccgttgacaggccgagcggcggctgcccggagccggcctcaaaaagggtttctgtgtacgccaccgcgacaacgggacatcaccgttggacgaggatgacttctttaaattgcattcgtataatgatcgctgaactcggtacgagattaagatcaagttcaacattcccaagatgaatgagcgcgttgtaccggtcttc
>hC_F2-3_pnr_intronic_trimmed
tcgatctctgcatcgtgtatctcgagggctcatggagcattagagggttaacgatgacaaggcggtcggggctttgtgatttgttttataagtgacactagacaggcgccagaccgcgtccgtacgagtgaaatttcgaaagaagtgttaccgaaagagaatctcccacataatcgatattcggaaagtctccgaaaaggccgtaaaaccgatcgaggtaccccattacccaataaacaaattacgttctgaatctacctggcgtcaacgatcgacgattttatttttattgggttctgatgtgaaaatgatgtcatctgaagaggatgtgtgtgagtgtgttgttccattagtcctgtgtgtgtgtcggcacatctccggacagggtccctgtttcgtctgtctgtgattcggaggcgccaactggatcaaccgcctcaattaatatctaaaacaacgggcccggattcttaccgactataaactggctttatatgaacatcgctaggacgtaggaaacagttacacaagacggcaataatcctaattgatacaattctctcgagatccgttgacaggccgagcggcggctgcccggagccggcctcaaaaagggtttctgtgtacgccaccgcgacaacgggacatcaccgttggacgaggatgacttctttaaattgcattcgtataatgatcgctgaactcggtacgagattaagatcaagttcaacattcccaagatgaatgagcgcgttgtaccggtcttc
>hC_F2-3_pnr_intronic_trimmed
tcgatctctgcatcgtgtatctcgagggctcatggagcattagagggttaacgatgacaaggcggtccgggctttgtgatttgttttataagtgacactagacaggcgccagaccgcgtccgtacgagtgaaatttcgaaagaagtgttaccgaaagagaatctcccacataatcgatattcggaaagtctccgaaaaggccgtaaaaccgatcgaggtaccccattacccaataaacaaattacgttctgaatctacctggcgtcaacgatcgacgattttatttttattgggttctgatgtgaaaatgatgtcatctgaagaggatgtgtgtgagtgtgttgttccattagtcctgtgtgtgtgtcggcacatctccggacagggtccctgtttcgtatgtctgtgattcggaggcgccaactggatcaaccgcctcaattaatatctaaaacaacgggcctggattcttagcgactataaactggctttatatgaacatcgctaggacgtaggaaacagttacacaagacggcaataatcctaattgatacaattctttcgagatccgttgacaggtcgagcggcggctgcccggagccggcctcaaaaagggtttctgtgtacgccaccgcgacaacgggacatcaccgttggacgaggatgacttctttaaattgcattcgtatattgat-------ctacgtacgagattaagatcaagttcaacattcctcagatgaatgagcgcgtggtaccggtcttc
>hC_F2-3_pnr_intronic_trimmed
tcgatctctgcatcgtgtatctcgagggctcatggagcattagagggttaacgatgacaaggcggtcggggctttgtgatttgttttataagtgacactagacaggcgccagaccgcgtccgtacgagtgaaatttcgaaagaagtgttaccgaaagagaatctcccacataatcgatattcggaaagtctccgaaaaggccgtaaaaccgatcgaggtaccccattacccaataaacaaattacgttctgaatctacctggcgtcaacgatcgacgattttatttttattgggttctgatgtgaaaatgatgtcatctgaagaggatgtgtgtgagtgtgttgttccattagtcctgtgtgtgtgtcggcacatctccggacagggtccctgtttcgtctgtctgcgattcggaggcgccaactggatcaaccgcctcaattaatatctaaaacaacgggcccggattcttaccgactataaactggctttatatgaacatcgctaggacgtaggaaacagttacacaagacggcaataatcctaattgatacaattctttcgagatccgttgacaggccgagcggcggctgcccggagccggcctcaaaaagggtttctgtgtacgccaccgcgacaacgggacatcaccgttggacgaggatgacttctttaaattgcattcgtataatgatcgctgaactcggtacgagattaagatcaagttcaacattcctaagatgaatgagcgcgtgataccggtcttc
>hC_F2-3_pnr_intronic_trimmed
tcgatctctgcatcgtgtatctcgagggctcatggtgcattagagggttaacgatgacaaggcggtcgggtctttgagatttgttttataagtgacactagacaggcgccagaccgcgtccgtacgagtgaaatttcgaaaggagtgttaccgaaagagtatctcccacataatcgatattcggaaagtctccaaaaaggccgtaaaaccgatcgaggaaccccattacccaataaacaaattacgtcccgaatctacctggcgtcaacgatcgacgattttatttttattgggtcctgatgtgaaaatgatgtcatctgaagaggatgtgtgtgagtgtgttgttccattagtcctgtgtgtgtgtcggcacatctctggacagggtccgtgtttcgtctgtctgtgattcggaggcgccaactggatcaaccgcctcaattaatacctaaaacaacgggcccggattcttaccggctataaactggctttatatgaacattgctaggacgtaggacgcagtaacacaagacggcaataatcctaattgatacaattctctcgagatccgttgacaggccgagcggcggctgcccggagccggcctcaaaaagggtttctgtgtacgccaccgcggcaacgggacatcaccgttggacgaggatgacttctttaaattgcattcgtat--tgatcgctgaacttggtgcgtaaataagatcaagatcaacattcctaagatgaatcagcgcgtggtaccggtcttc
>hC_F2-3_pnr_intronic_trimmed
tcgatctctggatcgtgtatctcaagggctcataagacattagagggttaacgatgacaaggcggtcgcggcttcgtgatttgttttataagtgacactagacaggcgccagaccgcttccatacgagtgaaatctcgaaagaagtgtttctgaaagaaaatctcccacacaatcaatattcgtaaagtctccgaaaaacctataaaaacgatcgaggaaccccattacccaataaacaaattacgtcccgaatctacctggcgtcaacgatgaacaattttatttttattgggccctgatgagaaaatgatgtcatccgaagaggatatgtgtgagtgtgttgttccatcagtcctgtgtgtgagccggcacatctctggactgggttcatgttccgtctgtctgtgatccacaggcgccaactggatcaaccgcctcaattaatacctaaaacaacgggcccggattcttagcgactattaactacctttatatgaacatcgctagtacgtaggacgcaggaacacaagacggcaataatcctaattgatacaattctcttgagacccggtgacaggtcgagcggcggctgcttggagccggccccagaaagggtttctgtgtacgcccccgcggcaacgggacaacgcagttggacgaggatgacttctttaaattgcatccttat--tggtcattgaacacggttcgcaattaagatcaagttcaacattctcgaaatgaatgaacgcgtgggacgggtcttc
>hC_F2-3_pnr_intronic_trimmed
ccgatctctggatcgtgtatctcaagggctcataagacattagagggttaacgatgacaaggcggtcgcggctttgtgatttgttttataagtgacactagacaggcgccagaccgcttccatacgagtgaaatctcgaaagaagtgtttctgaaagaaaatctcccacacaatcaatattcgtaaagtctccgaaaaacttataaaaacgatcgaggaaccccattacccaataaacaaattacgtcccgaatctacctggcgtcaacgatgaacaattttatttttattgggccctgatgagaaaatgatgtcatccgaagaggatatgtgtgagtgtgttgttccattagtcctgtgtgtgagccggcacatctctggactgggttcatgttccgtctgtctgtgatccacaggcgccaactggatcaaccgcctcaattaatacctaaaacaacgggcccggattcttagcgactattaactacctttatatgaacatcgctagtacgtaggacgcaggaacacaagacggcaataatcctaattgatacaattctgttgagacccggtgacaggtcgagcggcggctgcttggagccggccccagaaagggtttctgtgtacgcccccgcggcaacgggacaacgcagttggacgaggatgacttctttaaattgcatccttat--tggtcattgaacacggttcgcaattaagatcaagttcaacattctcgaaatgaatgaacgcgtgggacgcgtcttc
