# Supplementary material for: Repeated inversions within a pannier intron drive diversification of intraspecific colour patterns of ladybird beetles
Source: Nat Commun. 2018 Sep 21;9:3843. doi: 10.1038/s41467-018-06116-1 (PMC6155092; doi:10.1038/s41467-018-06116-1)
Supplement: Supplementary file 9 — Supplementary Data 6 [file 41467_2018_6116_MOESM9_ESM.xlsx]

## Sheet: Sheet1
Supplementary Data 6 | Oligo sequences used in the Flexible ddRAD-seq
phos, phosphate residue. Red, index sequences.
oligo name	sequence (5' -> 3')	use
HindIII_Flexible_read1.seq	GCATCGTCTACGAGCATTGGCATTCATGCACGAGCTT	the sequencing primer for the insert on the P5 read1 side
Univ_Flexible_read1.f	GAACGTGGCATTCATGCACG	the foward adaptor oligo on the P5 read1 side
HindIII_Flexible_read1.r	phos-AGCTCGTGCATGAATGCCAATGCTCGTAGACGATGCAGATCTCGGTGGTCGCCGTATCATT	the reverse adaptor oligo on the P5 read1 side
EcoRI_Flexible_read2.r	phos-AATTAGTGCAGTGACTGGTATC	the reverse adaptor oligo on the P7 read2 side
EcoRI_Flexible_read2.seq	TGATGTCGACGATCGACAGTCACTGCACTAATTC	the sequencing primer for the insert on the P7 read2 side
ori_index.seq	GTGCAGTGACTGTCGATCGTCGACATCA	the sequencing primer for the index sequence on the P7 read2 side
BC_001	AAGCAGAAGACGGCATACGAGATCACGTTCATGATGTCGACGATCGACAGTCACTGCACT	an indexed foward adaptor oligo on the P7 read2 side
BC_002	AAGCAGAAGACGGCATACGAGATGGACATGATGATGTCGACGATCGACAGTCACTGCACT	an indexed foward adaptor oligo on the P7 read2 side
BC_003	AAGCAGAAGACGGCATACGAGATACCTCACATGATGTCGACGATCGACAGTCACTGCACT	an indexed foward adaptor oligo on the P7 read2 side
BC_004	AAGCAGAAGACGGCATACGAGATGTTCACTCTGATGTCGACGATCGACAGTCACTGCACT	an indexed foward adaptor oligo on the P7 read2 side
BC_005	AAGCAGAAGACGGCATACGAGATCTGATCCATGATGTCGACGATCGACAGTCACTGCACT	an indexed foward adaptor oligo on the P7 read2 side
BC_006	AAGCAGAAGACGGCATACGAGATTAGGAGAGTGATGTCGACGATCGACAGTCACTGCACT	an indexed foward adaptor oligo on the P7 read2 side
BC_007	AAGCAGAAGACGGCATACGAGATGCTCCTTATGATGTCGACGATCGACAGTCACTGCACT	an indexed foward adaptor oligo on the P7 read2 side
BC_008	AAGCAGAAGACGGCATACGAGATCACTTACGTGATGTCGACGATCGACAGTCACTGCACT	an indexed foward adaptor oligo on the P7 read2 side
BC_009	AAGCAGAAGACGGCATACGAGATGAAGATGGTGATGTCGACGATCGACAGTCACTGCACT	an indexed foward adaptor oligo on the P7 read2 side
BC_010	AAGCAGAAGACGGCATACGAGATGCCTTGTATGATGTCGACGATCGACAGTCACTGCACT	an indexed foward adaptor oligo on the P7 read2 side
BC_011	AAGCAGAAGACGGCATACGAGATGTCAAGACTGATGTCGACGATCGACAGTCACTGCACT	an indexed foward adaptor oligo on the P7 read2 side
BC_012	AAGCAGAAGACGGCATACGAGATGATCCAGATGATGTCGACGATCGACAGTCACTGCACT	an indexed foward adaptor oligo on the P7 read2 side
BC_013	AAGCAGAAGACGGCATACGAGATTCTACTGCTGATGTCGACGATCGACAGTCACTGCACT	an indexed foward adaptor oligo on the P7 read2 side
BC_014	AAGCAGAAGACGGCATACGAGATCGACCTTATGATGTCGACGATCGACAGTCACTGCACT	an indexed foward adaptor oligo on the P7 read2 side
BC_015	AAGCAGAAGACGGCATACGAGATGCTTGGAATGATGTCGACGATCGACAGTCACTGCACT	an indexed foward adaptor oligo on the P7 read2 side
BC_016	AAGCAGAAGACGGCATACGAGATTCCTGTTGTGATGTCGACGATCGACAGTCACTGCACT	an indexed foward adaptor oligo on the P7 read2 side
BC_017	AAGCAGAAGACGGCATACGAGATACCAGATCTGATGTCGACGATCGACAGTCACTGCACT	an indexed foward adaptor oligo on the P7 read2 side
BC_018	AAGCAGAAGACGGCATACGAGATAGGTTCTCTGATGTCGACGATCGACAGTCACTGCACT	an indexed foward adaptor oligo on the P7 read2 side
BC_019	AAGCAGAAGACGGCATACGAGATCTTCCGAATGATGTCGACGATCGACAGTCACTGCACT	an indexed foward adaptor oligo on the P7 read2 side
BC_020	AAGCAGAAGACGGCATACGAGATACCAAGGATGATGTCGACGATCGACAGTCACTGCACT	an indexed foward adaptor oligo on the P7 read2 side
BC_021	AAGCAGAAGACGGCATACGAGATACTGGTTCTGATGTCGACGATCGACAGTCACTGCACT	an indexed foward adaptor oligo on the P7 read2 side
BC_022	AAGCAGAAGACGGCATACGAGATATCCTCAGTGATGTCGACGATCGACAGTCACTGCACT	an indexed foward adaptor oligo on the P7 read2 side
BC_023	AAGCAGAAGACGGCATACGAGATCACTCGAATGATGTCGACGATCGACAGTCACTGCACT	an indexed foward adaptor oligo on the P7 read2 side
BC_024	AAGCAGAAGACGGCATACGAGATCTGGACAATGATGTCGACGATCGACAGTCACTGCACT	an indexed foward adaptor oligo on the P7 read2 side
BC_025	AAGCAGAAGACGGCATACGAGATCCAGTAACTGATGTCGACGATCGACAGTCACTGCACT	an indexed foward adaptor oligo on the P7 read2 side
BC_026	AAGCAGAAGACGGCATACGAGATTGAATGGCTGATGTCGACGATCGACAGTCACTGCACT	an indexed foward adaptor oligo on the P7 read2 side
BC_027	AAGCAGAAGACGGCATACGAGATGTCCATAGTGATGTCGACGATCGACAGTCACTGCACT	an indexed foward adaptor oligo on the P7 read2 side
BC_028	AAGCAGAAGACGGCATACGAGATCAACTAGGTGATGTCGACGATCGACAGTCACTGCACT	an indexed foward adaptor oligo on the P7 read2 side
BC_029	AAGCAGAAGACGGCATACGAGATACGTTGGATGATGTCGACGATCGACAGTCACTGCACT	an indexed foward adaptor oligo on the P7 read2 side
BC_030	AAGCAGAAGACGGCATACGAGATAGCCGTAATGATGTCGACGATCGACAGTCACTGCACT	an indexed foward adaptor oligo on the P7 read2 side
BC_031	AAGCAGAAGACGGCATACGAGATACGAATCGTGATGTCGACGATCGACAGTCACTGCACT	an indexed foward adaptor oligo on the P7 read2 side
BC_032	AAGCAGAAGACGGCATACGAGATGGTCTAAGTGATGTCGACGATCGACAGTCACTGCACT	an indexed foward adaptor oligo on the P7 read2 side
BC_033	AAGCAGAAGACGGCATACGAGATGAACCAAGTGATGTCGACGATCGACAGTCACTGCACT	an indexed foward adaptor oligo on the P7 read2 side
BC_034	AAGCAGAAGACGGCATACGAGATTCAGTTCGTGATGTCGACGATCGACAGTCACTGCACT	an indexed foward adaptor oligo on the P7 read2 side
BC_035	AAGCAGAAGACGGCATACGAGATTGTATCCGTGATGTCGACGATCGACAGTCACTGCACT	an indexed foward adaptor oligo on the P7 read2 side
BC_036	AAGCAGAAGACGGCATACGAGATGGTTAGTCTGATGTCGACGATCGACAGTCACTGCACT	an indexed foward adaptor oligo on the P7 read2 side
BC_037	AAGCAGAAGACGGCATACGAGATCACTGTTCTGATGTCGACGATCGACAGTCACTGCACT	an indexed foward adaptor oligo on the P7 read2 side
BC_038	AAGCAGAAGACGGCATACGAGATCTCGTGAATGATGTCGACGATCGACAGTCACTGCACT	an indexed foward adaptor oligo on the P7 read2 side
BC_039	AAGCAGAAGACGGCATACGAGATATAGCGCATGATGTCGACGATCGACAGTCACTGCACT	an indexed foward adaptor oligo on the P7 read2 side
BC_040	AAGCAGAAGACGGCATACGAGATGACATCTCTGATGTCGACGATCGACAGTCACTGCACT	an indexed foward adaptor oligo on the P7 read2 side
BC_041	AAGCAGAAGACGGCATACGAGATAACGAACGTGATGTCGACGATCGACAGTCACTGCACT	an indexed foward adaptor oligo on the P7 read2 side
BC_042	AAGCAGAAGACGGCATACGAGATGCATTGACTGATGTCGACGATCGACAGTCACTGCACT	an indexed foward adaptor oligo on the P7 read2 side
BC_043	AAGCAGAAGACGGCATACGAGATGGAACAACTGATGTCGACGATCGACAGTCACTGCACT	an indexed foward adaptor oligo on the P7 read2 side
BC_044	AAGCAGAAGACGGCATACGAGATTGTTCTGGTGATGTCGACGATCGACAGTCACTGCACT	an indexed foward adaptor oligo on the P7 read2 side
BC_045	AAGCAGAAGACGGCATACGAGATCCATGCAATGATGTCGACGATCGACAGTCACTGCACT	an indexed foward adaptor oligo on the P7 read2 side
BC_046	AAGCAGAAGACGGCATACGAGATAACGGTAGTGATGTCGACGATCGACAGTCACTGCACT	an indexed foward adaptor oligo on the P7 read2 side
BC_047	AAGCAGAAGACGGCATACGAGATCTTACGTCTGATGTCGACGATCGACAGTCACTGCACT	an indexed foward adaptor oligo on the P7 read2 side
BC_048	AAGCAGAAGACGGCATACGAGATTGTAGCGATGATGTCGACGATCGACAGTCACTGCACT	an indexed foward adaptor oligo on the P7 read2 side
BC_049	AAGCAGAAGACGGCATACGAGATTCGTCAAGTGATGTCGACGATCGACAGTCACTGCACT	an indexed foward adaptor oligo on the P7 read2 side
BC_050	AAGCAGAAGACGGCATACGAGATCGGATTGATGATGTCGACGATCGACAGTCACTGCACT	an indexed foward adaptor oligo on the P7 read2 side
BC_051	AAGCAGAAGACGGCATACGAGATTAATCCGGTGATGTCGACGATCGACAGTCACTGCACT	an indexed foward adaptor oligo on the P7 read2 side
BC_052	AAGCAGAAGACGGCATACGAGATCAATACCGTGATGTCGACGATCGACAGTCACTGCACT	an indexed foward adaptor oligo on the P7 read2 side
BC_053	AAGCAGAAGACGGCATACGAGATGGTAATCCTGATGTCGACGATCGACAGTCACTGCACT	an indexed foward adaptor oligo on the P7 read2 side
BC_054	AAGCAGAAGACGGCATACGAGATAGTCCTCATGATGTCGACGATCGACAGTCACTGCACT	an indexed foward adaptor oligo on the P7 read2 side
BC_055	AAGCAGAAGACGGCATACGAGATTTCGACACTGATGTCGACGATCGACAGTCACTGCACT	an indexed foward adaptor oligo on the P7 read2 side
BC_056	AAGCAGAAGACGGCATACGAGATATCGGCAATGATGTCGACGATCGACAGTCACTGCACT	an indexed foward adaptor oligo on the P7 read2 side
BC_057	AAGCAGAAGACGGCATACGAGATTTCAGTCGTGATGTCGACGATCGACAGTCACTGCACT	an indexed foward adaptor oligo on the P7 read2 side
BC_058	AAGCAGAAGACGGCATACGAGATCCTTGAACTGATGTCGACGATCGACAGTCACTGCACT	an indexed foward adaptor oligo on the P7 read2 side
BC_059	AAGCAGAAGACGGCATACGAGATATTAGGCCTGATGTCGACGATCGACAGTCACTGCACT	an indexed foward adaptor oligo on the P7 read2 side
BC_060	AAGCAGAAGACGGCATACGAGATGTGCATCATGATGTCGACGATCGACAGTCACTGCACT	an indexed foward adaptor oligo on the P7 read2 side
BC_061	AAGCAGAAGACGGCATACGAGATTACCACCATGATGTCGACGATCGACAGTCACTGCACT	an indexed foward adaptor oligo on the P7 read2 side
BC_062	AAGCAGAAGACGGCATACGAGATAAGTACGGTGATGTCGACGATCGACAGTCACTGCACT	an indexed foward adaptor oligo on the P7 read2 side
BC_063	AAGCAGAAGACGGCATACGAGATAATTCGGCTGATGTCGACGATCGACAGTCACTGCACT	an indexed foward adaptor oligo on the P7 read2 side
BC_064	AAGCAGAAGACGGCATACGAGATAGAACACGTGATGTCGACGATCGACAGTCACTGCACT	an indexed foward adaptor oligo on the P7 read2 side
BC_065	AAGCAGAAGACGGCATACGAGATGAGCTCAATGATGTCGACGATCGACAGTCACTGCACT	an indexed foward adaptor oligo on the P7 read2 side
BC_066	AAGCAGAAGACGGCATACGAGATTCTCCAACTGATGTCGACGATCGACAGTCACTGCACT	an indexed foward adaptor oligo on the P7 read2 side
BC_067	AAGCAGAAGACGGCATACGAGATTGCACTTCTGATGTCGACGATCGACAGTCACTGCACT	an indexed foward adaptor oligo on the P7 read2 side
BC_068	AAGCAGAAGACGGCATACGAGATTGCGTTGATGATGTCGACGATCGACAGTCACTGCACT	an indexed foward adaptor oligo on the P7 read2 side
BC_069	AAGCAGAAGACGGCATACGAGATTCACTAGCTGATGTCGACGATCGACAGTCACTGCACT	an indexed foward adaptor oligo on the P7 read2 side
BC_070	AAGCAGAAGACGGCATACGAGATACTACCTGTGATGTCGACGATCGACAGTCACTGCACT	an indexed foward adaptor oligo on the P7 read2 side
BC_071	AAGCAGAAGACGGCATACGAGATCCAAGTCATGATGTCGACGATCGACAGTCACTGCACT	an indexed foward adaptor oligo on the P7 read2 side
BC_072	AAGCAGAAGACGGCATACGAGATAATCGTCCTGATGTCGACGATCGACAGTCACTGCACT	an indexed foward adaptor oligo on the P7 read2 side
BC_073	AAGCAGAAGACGGCATACGAGATGCTGATACTGATGTCGACGATCGACAGTCACTGCACT	an indexed foward adaptor oligo on the P7 read2 side
BC_074	AAGCAGAAGACGGCATACGAGATCAATCACCTGATGTCGACGATCGACAGTCACTGCACT	an indexed foward adaptor oligo on the P7 read2 side
BC_075	AAGCAGAAGACGGCATACGAGATTGCTACAGTGATGTCGACGATCGACAGTCACTGCACT	an indexed foward adaptor oligo on the P7 read2 side
BC_076	AAGCAGAAGACGGCATACGAGATGACCTATGTGATGTCGACGATCGACAGTCACTGCACT	an indexed foward adaptor oligo on the P7 read2 side
BC_077	AAGCAGAAGACGGCATACGAGATTAGGACTCTGATGTCGACGATCGACAGTCACTGCACT	an indexed foward adaptor oligo on the P7 read2 side
BC_078	AAGCAGAAGACGGCATACGAGATGAGATGGATGATGTCGACGATCGACAGTCACTGCACT	an indexed foward adaptor oligo on the P7 read2 side
BC_079	AAGCAGAAGACGGCATACGAGATGAGTCTTCTGATGTCGACGATCGACAGTCACTGCACT	an indexed foward adaptor oligo on the P7 read2 side
BC_080	AAGCAGAAGACGGCATACGAGATCTAACCAGTGATGTCGACGATCGACAGTCACTGCACT	an indexed foward adaptor oligo on the P7 read2 side
BC_081	AAGCAGAAGACGGCATACGAGATTAACCTGCTGATGTCGACGATCGACAGTCACTGCACT	an indexed foward adaptor oligo on the P7 read2 side
BC_082	AAGCAGAAGACGGCATACGAGATAGGTCTAGTGATGTCGACGATCGACAGTCACTGCACT	an indexed foward adaptor oligo on the P7 read2 side
BC_083	AAGCAGAAGACGGCATACGAGATAGGAAGTGTGATGTCGACGATCGACAGTCACTGCACT	an indexed foward adaptor oligo on the P7 read2 side
BC_084	AAGCAGAAGACGGCATACGAGATGTTATGGCTGATGTCGACGATCGACAGTCACTGCACT	an indexed foward adaptor oligo on the P7 read2 side
BC_085	AAGCAGAAGACGGCATACGAGATCAGGATTGTGATGTCGACGATCGACAGTCACTGCACT	an indexed foward adaptor oligo on the P7 read2 side
BC_086	AAGCAGAAGACGGCATACGAGATAGACAACCTGATGTCGACGATCGACAGTCACTGCACT	an indexed foward adaptor oligo on the P7 read2 side
BC_087	AAGCAGAAGACGGCATACGAGATATGGTACGTGATGTCGACGATCGACAGTCACTGCACT	an indexed foward adaptor oligo on the P7 read2 side
BC_088	AAGCAGAAGACGGCATACGAGATACGCTAACTGATGTCGACGATCGACAGTCACTGCACT	an indexed foward adaptor oligo on the P7 read2 side
BC_089	AAGCAGAAGACGGCATACGAGATGAGAACACTGATGTCGACGATCGACAGTCACTGCACT	an indexed foward adaptor oligo on the P7 read2 side
BC_090	AAGCAGAAGACGGCATACGAGATCACTAGTGTGATGTCGACGATCGACAGTCACTGCACT	an indexed foward adaptor oligo on the P7 read2 side
BC_091	AAGCAGAAGACGGCATACGAGATGATAGTGGTGATGTCGACGATCGACAGTCACTGCACT	an indexed foward adaptor oligo on the P7 read2 side
BC_092	AAGCAGAAGACGGCATACGAGATCAGTTAGCTGATGTCGACGATCGACAGTCACTGCACT	an indexed foward adaptor oligo on the P7 read2 side
BC_093	AAGCAGAAGACGGCATACGAGATGCGAGTTATGATGTCGACGATCGACAGTCACTGCACT	an indexed foward adaptor oligo on the P7 read2 side
BC_094	AAGCAGAAGACGGCATACGAGATATTGACCGTGATGTCGACGATCGACAGTCACTGCACT	an indexed foward adaptor oligo on the P7 read2 side
BC_095	AAGCAGAAGACGGCATACGAGATTTGTACGCTGATGTCGACGATCGACAGTCACTGCACT	an indexed foward adaptor oligo on the P7 read2 side
BC_096	AAGCAGAAGACGGCATACGAGATATACCAGGTGATGTCGACGATCGACAGTCACTGCACT	an indexed foward adaptor oligo on the P7 read2 side
